# Supplementary material for: On the evolution of chromosomal regions with high gene strand bias in bacteria
Source: mBio. 2024 May 16;15(6):e00602-24. doi: 10.1128/mbio.00602-24 (PMC11237797; doi:10.1128/mbio.00602-24)
Supplement: Supplemental Tables — Table S1–S7. [file mbio.00602-24-s0008.xlsx]

## Sheet: Table Legends
Table S1 - Statistics of the strand bias score for all analyzed phyla and orders. NCBI accession numbers are provided for the whole genome assembly and the chromosome. p-value multimod is the result of the excess mass test for multimodality
Table S2 - Characteristics of Gemmatimonadota chromosomes. Ori_start and ori_end are the positions centered around the origin of replication. Rel_pos is the relative positon towards ori. Position inside of the HSB region and identification as transposon are indicted by TRUE.
Table S3 -Transposon classes found in Gemmatimonadota. strains cpn > 1 is the number of strains with more than one copy of the respective transposon class.
Table S4 - Repetive DNA in Gemmatimonadota. Distance of forward and reverse read is indicated. Identity was determined by BLAST. Ofirst and Osecond are the positions relative to ori. Position inside the HSB region is indicated by TRUE
Table S5 - Phages in Gemmatimonadota genomes.
Table S6 - Summary of gaps identified in alignments of Bacillota PolC protein sequences. Locus_tags of the gene and strain name are peovided. The gap size is schon as number of amino acids (aa)
Table S7 - software used in the analysis.

## Sheet: Table S1
phylum_order	assembly	chromosome	name	size	ori	SBS median	SBS mean	SBS variance	SBS kurtosis	SBS skew	SBS > 0.9 (%)	p-value multimod.
Bacillota	GCF_000009045.1	NC_000964.3	Bacillus subtilis subsp. subtilis str. 168 complete	4215606	1	0.944502	0.886081	0.0332271	12.3076	-3.03664	0.726619	0.944
Bacillota	GCF_000013285.1	NC_008261.1	Clostridium perfringens ATCC 13124	3256683	1	0.983982	0.958579	0.0144366	42.5835	-6.16465	0.956757	0.576
Bacillota	GCF_000014425.1	NC_008530.1	Lactobacillus gasseri ATCC 33323 = JCM 1131	1894360	1	0.962634	0.882433	0.0368685	8.66045	-2.38923	0.738318	0.164
Bacillota	GCF_000016545.1	NC_009437.1	Caldicellulosiruptor saccharolyticus DSM 8903	2970275	1	0.976724	0.951962	0.0162483	37.2632	-5.75937	0.953216	0
Bacillota	GCF_000017425.1	NC_009674.1	Bacillus cytotoxicus NVH 391-98	4087024	1	0.967755	0.939035	0.0119779	43.2673	-5.87235	0.846457	0.17
Bacillota	GCF_000019085.1	NC_010321.1	Thermoanaerobacter pseudethanolicus ATCC 33223	2362816	1	0.98475	0.951778	0.0202669	29.6532	-5.13196	0.943662	0.26
Bacillota	GCF_000024105.1	NC_013171.1	Anaerococcus prevotii DSM 20548	1883067	1	0.981879	0.938981	0.0256042	22.4414	-4.40532	0.915888	0.058
Bacillota	GCF_000025305.1	NC_013740.1	Acidaminococcus fermentans DSM 20731	2329769	1	0.989693	0.952607	0.0200443	28.3146	-4.96299	0.939394	0.01
Bacillota	GCF_000027145.1	NC_013891.1	Listeria seeligeri serovar 1_2b str. SLCC3954	2797636	1	0.970671	0.941218	0.0171627	33.6648	-5.42647	0.953216	0.064
Bacillota	GCF_000144645.1	NC_014377.1	Thermosediminibacter oceani DSM 16646	2280035	1	0.978626	0.945485	0.0196073	29.8367	-5.10347	0.941606	0.31
Bacillota	GCF_000144695.1	NC_014378.1	Acetohalobium arabaticum DSM 5501	2469596	1	0.989954	0.958323	0.0186224	32.6691	-5.39458	0.945946	0.712
Bacillota	GCF_000166775.1	NC_014720.1	Caldicellulosiruptor kronotskyensis 2002	2843785	1	0.968853	0.940101	0.0173906	32.8273	-5.30686	0.91195	0.038
Bacillota	GCF_000178115.2	NC_014828.1	Ethanoligenens harbinense YUAN-3	3008576	1	0.625737	0.529493	0.096926	1.7863	-0.440541	0.0747126	0
Bacillota	GCF_000179635.2	NC_014833.1	Ruminococcus albus 7 = DSM 20455	3685408	1	0.798537	0.679353	0.0923206	2.60207	-0.956767	0.318841	0.112
Bacillota	GCF_000190635.1	NC_015172.1	Syntrophobotulus glycolicus DSM 8271	3406739	1	0.958495	0.911867	0.0240457	21.2535	-4.08496	0.788945	0.608
Bacillota	GCF_000196735.1	NC_014551.1	Bacillus amyloliquefaciens DSM 7 = ATCC 23350	3980199	1	0.948893	0.909387	0.0175872	20.9251	-3.82667	0.762846	0.59
Bacillota	GCF_000231405.2	NZ_CP007032.1	Desulfitobacterium metallireducens DSM 15288	3176073	1	0.980278	0.946738	0.0152073	36.8639	-5.56832	0.895833	0.554
Bacillota	GCF_000235605.1	NC_016584.1	Desulfosporosinus orientis DSM 765	5863081	1	0.981798	0.960719	0.00898737	66.5521	-7.58176	0.95389	0.362
Bacillota	GCF_000237995.1	NC_016605.1	Pediococcus claussenii ATCC BAA-344	1829111	1	0.980423	0.934975	0.0273117	21.2019	-4.29817	0.915888	0.148
Bacillota	GCF_000243155.2	NC_018017.1	Desulfitobacterium dehalogenans ATCC 51507	4321753	1	0.974139	0.947173	0.0124532	46.2136	-6.26598	0.909434	0.424
Bacillota	GCF_000247605.1	NC_016894.1	Acetobacterium woodii DSM 1030	4044777	1	0.975404	0.94901	0.0144596	41.6654	-6.05755	0.926407	0.614
Bacillota	GCF_000512895.1	NZ_CP007033.1	Dehalobacter restrictus DSM 9455 PER-K23	2943336	1	0.978135	0.92939	0.0314414	18.005	-3.94998	0.908046	0.102
Bacillota	GCF_000600105.1	NZ_CP006837.1	Lysinibacillus varians GY32	4662822	1	0.967277	0.916852	0.0270648	20.6283	-4.13864	0.818493	0.608
Bacillota	GCF_000732905.1	NZ_CP007588.1	Weissella tructae WS08	1355853	1	0.990806	0.930363	0.0365566	15.3449	-3.62006	0.897436	0.912
Bacillota	GCF_000746025.2	NZ_CP045798.1	Thermanaerosceptrum fracticalcis DRI-13	3805411	1	0.981974	0.941582	0.0234506	24.5824	-4.63143	0.932203	0.006
Bacillota	GCF_000758685.1	NZ_CP009286.1	Paenibacillus stellifer DSM 14472	5658798	1	0.963073	0.931564	0.010356	40.3989	-5.29975	0.800604	0.034
Bacillota	GCF_000785515.1	NZ_CP009913.1	Streptococcus salivarius NCTC 8618	2188923	1	0.984792	0.936804	0.0236019	23.7108	-4.46612	0.869919	0.082
Bacillota	GCF_000829055.1	NZ_AP012544.1	Lacticaseibacillus casei DSM 20011 = JCM 1134 = ATCC 393	2924929	1	0.950233	0.870569	0.0332538	8.24172	-2.30043	0.687117	0.08
Bacillota	GCF_000831645.3	NZ_CP012559.1	Companilactobacillus heilongjiangensis DSM 28069	2790548	1	0.967148	0.902031	0.0324581	16.1824	-3.60023	0.763158	0.878
Bacillota	GCF_000961095.1	NZ_CP011058.1	Paenibacillus beijingensis DSM 24997	5749967	1	0.972348	0.921742	0.0273726	16.7414	-3.71533	0.863222	0.452
Bacillota	GCF_000973705.1	NZ_CP009225.1	Clostridium sporogenes NCIMB 10696	4141984	1	0.979701	0.957278	0.0106201	53.4665	-6.81606	0.96281	0.67
Bacillota	GCF_001186155.3	NZ_CP016540.2	Planococcus versutus L10.15	3249625	1	0.97077	0.944734	0.0137358	40.9753	-5.94188	0.955882	0.052
Bacillota	GCF_001267405.1	NZ_CP012369.1	Moorella thermoacetica DSM 521	2527564	1	0.979801	0.945493	0.0180986	31.7446	-5.21011	0.89172	0.416
Bacillota	GCF_001295365.1	NZ_CP012712.1	Parageobacillus thermoglucosidasius DSM 2542	3873116	1	0.975962	0.919718	0.0255327	18.3227	-3.75006	0.819328	0.748
Bacillota	GCF_001457635.1	NZ_LN831051.1	Streptococcus pneumoniae NCTC7465 1	2110968	1	0.97972	0.905622	0.0426645	12.0748	-3.14654	0.836066	0.886
Bacillota	GCF_001465795.2	NZ_CP013659.2	Planococcus rifietoensis M8	3505011	1	0.97126	0.930337	0.0242074	23.0564	-4.44752	0.90583	0.024
Bacillota	GCF_001465835.2	NZ_CP013661.2	Planococcus kocurii ATCC 43650	3472056	1	0.961469	0.919365	0.0183037	21.8393	-3.94306	0.82243	0.092
Bacillota	GCF_001543175.1	NZ_CP014161.1	Aerococcus urinae CCUG36881	1974262	1	0.979666	0.934595	0.0242308	23.0356	-4.42839	0.907407	0.878
Bacillota	GCF_001543205.1	NZ_CP014162.1	Aerococcus urinaeequi CCUG28094	2013339	1	0.97861	0.938745	0.0232106	24.6443	-4.61227	0.927928	0.772
Bacillota	GCF_001543245.1	NZ_CP014163.1	Aerococcus urinaehominis CCUG42038B	1831400	1	0.974224	0.889442	0.0478046	10.2459	-2.84363	0.782178	0.716
Bacillota	GCF_001642085.1	NZ_CP014699.1	Streptococcus pantholopis TA 26	2241302	1	0.986891	0.910389	0.0411536	12.5529	-3.20831	0.865079	0.112
Bacillota	GCF_001644605.1	NZ_CP011388.1	Paenibacillus swuensis DY6	5012599	1	0.970932	0.890137	0.0437052	10.7776	-2.90276	0.809689	0.144
Bacillota	GCF_001685395.1	NZ_CP014167.1	Paenibacillus yonginensis DCY84	4985901	1	0.973783	0.925631	0.0222098	21.4519	-4.10882	0.862191	0.68
Bacillota	GCF_001761545.1	NZ_CP017326.1	Weissella soli KACC 11848	1683184	1	0.992996	0.940314	0.0293206	18.8128	-3.97915	0.885417	0.984
Bacillota	GCF_001854185.1	NZ_CP017603.1	Clostridium formicaceticum ATCC 27076	4586755	1	0.980407	0.945356	0.0199138	29.2192	-5.05298	0.938182	0.74
Bacillota	GCF_001936335.1	NZ_CP018888.1	Amylolactobacillus amylophilus DSM 20533 = JCM 1125 DSM 20533	1610352	1	0.952405	0.8583	0.0435664	7.66182	-2.19636	0.694737	0.262
Bacillota	GCF_001998885.1	NZ_CP019609.1	Vagococcus penaei CD276T	2365304	1	0.976274	0.917872	0.0364355	15.1571	-3.59373	0.896296	0.416
Bacillota	GCF_001999905.1	NZ_CP019640.1	Planococcus lenghuensis Y42	3718896	1	0.975879	0.948322	0.0124635	43.2266	-6.00614	0.905172	0.224
Bacillota	GCF_002005405.1	NZ_CP019728.1	Jeotgalibaca dankookensis EX-07	2096058	1	0.985071	0.903631	0.0465687	11.0409	-2.99177	0.830645	0.06
Bacillota	GCF_002101335.1	NZ_CP020773.1	Staphylococcus lutrae ATCC 700373	2533115	1	0.958352	0.897848	0.0339146	14.8907	-3.4903	0.778571	0.346
Bacillota	GCF_002109385.1	NZ_CP020814.1	Alkalihalobacillus krulwichiae AM31D	4610863	1	0.97364	0.952799	0.0107633	53.5227	-6.82078	0.944828	0.688
Bacillota	GCF_002197645.1	NZ_CP021874.1	Enterococcus wangshanyuanii MN05	3842361	1	0.981121	0.936937	0.024991	23.0889	-4.47579	0.894958	0.528
Bacillota	GCF_002243515.1	NZ_CP022657.1	Tumebacillus algifaecis THMBR28	4516965	1	0.968886	0.941643	0.0127827	42.9536	-6.01868	0.926641	0.788
Bacillota	GCF_002250055.1	NZ_CP018866.1	Sutcliffiella cohnii DSM 6307	4899141	1	0.974182	0.93671	0.0195772	26.5928	-4.68133	0.911392	0.198
Bacillota	GCF_002355215.1	NZ_AP014612.1	Streptococcus troglodytae TKU 31	2097874	1	0.98409	0.944007	0.0242329	23.9187	-4.56651	0.92381	0.25
Bacillota	GCF_002355375.1	NZ_AP017312.1	Aneurinibacillus soli CB4	4116770	1	0.963196	0.931895	0.0206015	26.5787	-4.78169	0.912548	0.03
Bacillota	GCF_003336365.1	NZ_CP031092.1	Salicibibacter kimchii NKC1-1	3641602	1	0.961902	0.923711	0.0237214	21.9046	-4.29234	0.886463	0.012
Bacillota	GCF_003352005.1	NZ_CP024848.1	Oceanobacillus zhaokaii 160	4103611	1	0.964937	0.917989	0.017545	19.5569	-3.66652	0.812749	0.44
Bacillota	GCF_003546865.1	NZ_CP023434.1	Suicoccus acidiformans ZY16052	2572159	1	0.926363	0.83049	0.0494445	5.59454	-1.80178	0.549296	0.698
Bacillota	GCF_003606265.1	NZ_CP023671.1	Clostridium septicum DSM 7534	3399422	1	0.982293	0.957466	0.0142988	42.4601	-6.1435	0.959184	0.086
Bacillota	GCF_003627095.1	NZ_CP032627.1	Lactococcus allomyrinae 1JSPR-7	2695154	1	0.980816	0.918219	0.0371496	14.1946	-3.4432	0.879747	0.154
Bacillota	GCF_003627135.1	NZ_CP032620.1	Streptococcus koreensis KCOM 2890 (=JS71)	2009598	1	0.97859	0.903673	0.0430823	12.028	-3.13708	0.86087	0.054
Bacillota	GCF_003641145.1	NZ_CP032744.1	Lactiplantibacillus paraplantarum DSM 10667	3133857	1	0.951422	0.910525	0.018031	24.2635	-4.19954	0.786885	0.244
Bacillota	GCF_003718735.1	NZ_CP033460.1	Staphylococcus debuckii SDB 2975	2691850	1	0.938146	0.880777	0.0317889	13.7764	-3.21384	0.72956	0.368
Bacillota	GCF_003955755.1	NZ_CP034465.1	Jeotgalibaca ciconiae H21T32	2950593	1	0.981868	0.884599	0.0529127	7.93925	-2.47154	0.809524	0.032
Bacillota	GCF_003963515.1	NZ_CP034541.1	Brevibacillus marinus SCSIO 07484	3978392	1	0.981695	0.953722	0.0126871	43.6929	-6.04668	0.911017	0.01
Bacillota	GCF_003963555.1	NZ_CP034543.1	Streptococcus periodonticum KCOM 2412	1903815	1	0.983285	0.93083	0.0255965	20.4572	-4.08949	0.87156	0.484
Bacillota	GCF_004028355.1	NZ_CP028841.1	Streptococcus pyogenes CCUG 4207	1914862	1	0.976008	0.934436	0.0236595	22.9995	-4.41742	0.894737	0.322
Bacillota	GCF_004135365.1	NZ_CP035492.1	Paenibacillus protaetiae FW100M-2	4228822	1	0.973659	0.933057	0.0225366	24.9767	-4.63627	0.897541	0.866
Bacillota	GCF_004353525.1	NZ_CP085524.1	Zhaonella formicivorans K32	3314304	1	0.985964	0.940854	0.0281132	20.6123	-4.24387	0.919598	0.878
Bacillota	GCF_005473905.2	NZ_CP061336.1	Ruminiclostridium herbifermentans MA18	4817678	1	0.983286	0.954704	0.0138377	43.5953	-6.16953	0.933054	0.746
Bacillota	GCF_006094335.1	NZ_CP034569.1	Bacillus licheniformis ATCC 14580	4239205	1	0.957548	0.932849	0.0109876	45.1511	-5.88573	0.813869	0.08
Bacillota	GCF_006094495.1	NZ_CP035094.1	Priestia megaterium NBRC 15308 = ATCC 14581	5343009	1	0.976322	0.961138	0.00792149	72.4983	-7.90388	0.966006	0.12
Bacillota	GCF_006740305.1	NZ_AP019750.1	Lactobacillus delbrueckii subsp. delbrueckii NBRC 3202	1910306	1	0.970129	0.926505	0.0234942	22.9199	-4.37698	0.889908	0.938
Bacillota	GCF_006965445.1	NZ_CP041356.1	Lactococcus protaetiae KACC 19320	2696018	1	0.977863	0.913836	0.0387914	13.3996	-3.33713	0.872483	0.32
Bacillota	GCF_008973485.1	NZ_CP031223.1	Psychrobacillus glaciei PB01	4332095	1	0.971388	0.950399	0.010673	53.3201	-6.74077	0.934109	0.062
Bacillota	GCF_009363075.1	NZ_CP045293.1	Paenibacillus guangzhouensis KCTC 33171	6903680	1	0.976156	0.931074	0.0187804	23.5798	-4.27584	0.86	0.704
Bacillota	GCF_010669305.1	NZ_CP048649.1	Aminipila butyrica DSM 103574	3334849	1	0.976021	0.922818	0.0278933	19.0454	-3.98965	0.841026	0.926
Bacillota	GCF_013282215.1	NZ_CP048103.1	Kroppenstedtia eburnea DSM 45196	3564999	1	0.961132	0.925048	0.0176388	22.2823	-4.0799	0.857798	0.068
Bacillota	GCF_014131695.1	NZ_CP036346.1	Thomasclavelia ramosa DSM 1402	3247604	1	0.982166	0.956502	0.0141149	43.0922	-6.19922	0.958974	0.194
Bacillota	GCF_014337215.1	NZ_CP060635.1	Wansuia hejianensis NSJ-29	3949724	1	0.986477	0.941487	0.0234433	24.2665	-4.55051	0.889381	0.38
Bacillota	GCF_014396165.1	NZ_CP060715.1	Erysipelothrix inopinata DSM 15511	2217552	1	0.971082	0.900664	0.0389377	12.596	-3.18	0.8125	0.662
Bacillota	GCF_014467075.1	NZ_AP023027.1	Anaerostipes caccae L1-92 JCM 13470	3590719	1	0.988135	0.960334	0.0134284	45.1576	-6.29568	0.949772	0.318
Bacillota	GCF_016406105.1	NZ_CP066308.1	Brevibacillus composti FJAT-54423	4457958	1	0.966927	0.936665	0.0109443	40.5462	-5.40978	0.817518	0.21
Bacillota	GCF_016458825.1	NZ_CP066744.1	Miniphocaeibacter halophilus AMB_01	2394777	1	0.967758	0.892478	0.0384247	11.8941	-3.00583	0.753425	0.94
Bacillota	GCF_016591975.1	NZ_AP024169.1	Anaeromicropila herbilytica TB5	5089009	1	0.987317	0.963693	0.010244	58.4423	-7.15341	0.959854	0.104
Bacillota	GCF_016725005.1	NZ_CP068213.1	Streptococcus constellatus FDAARGOS_1156	1903262	1	0.980021	0.901884	0.0459162	10.9035	-2.9626	0.833333	0.282
Bacillota	GCF_017751145.1	NZ_CP046640.1	Iocasia fonsfrigidae NS-1	3926493	1	0.994044	0.973884	0.0130408	50.3143	-6.78582	0.966245	0.55
Bacillota	GCF_018127725.1	NZ_CP072329.1	Streptococcus lactarius CCUG 66490	2144372	1	0.976016	0.934918	0.0265928	21.7968	-4.37198	0.927419	0.198
Bacillota	GCF_018141445.1	NZ_CP058649.1	Vallitalea pronyensis FatNI3	6246860	1	0.983603	0.951467	0.0179983	33.2721	-5.42122	0.943114	0.918
Bacillota	GCF_018408575.1	NZ_AP023418.1	Vescimonas coprocola MM50	2553728	1	0.690794	0.602509	0.0720802	2.86754	-0.960714	0.0604027	0.008
Bacillota	GCF_019884785.1	NZ_CP082326.1	Crassaminicella profunda Ra1766H	4589101	1	0.981995	0.946229	0.0207529	28.8348	-5.04771	0.933086	0.832
Bacillota	GCF_021054785.1	NZ_CP088239.1	Tannockella kyphosi BP52G	2260890	1	0.983715	0.917725	0.0410543	13.1224	-3.31633	0.878788	0.424
Bacillota	GCF_022539405.1	NZ_CP054394.1	Natranaerofaba carboxydovora ANCO1	3264732	1	0.96205	0.912556	0.027885	18.5728	-3.90051	0.792746	0.858
Bacillota	GCF_022869625.1	NZ_CP064365.1	Staphylococcus aureus PartF-Saureus-RM8376	2755072	1	0.95638	0.907036	0.0290936	17.5904	-3.80819	0.838323	0.29
Bacillota	GCF_023167545.1	NZ_AP014647.1	Streptococcus constellatus subsp. constellatus CCUG 24889	1901581	1	0.983785	0.942208	0.025313	22.6189	-4.4285	0.916667	0.328
Bacillota	GCF_024029335.1	NZ_CP097116.1	Fructilactobacillus myrtifloralis KI16_H9	1458675	1	0.911406	0.763393	0.0850237	3.3878	-1.28945	0.517647	0.094
Bacillota	GCF_024029675.1	NZ_CP097121.1	Fructilactobacillus carniphilus KI4_A6	1491353	1	0.955394	0.846266	0.0664248	6.52144	-2.18255	0.712644	0.006
Bacillota	GCF_024721565.1	NZ_CP102627.1	Listeria innocua F4078	2782538	1	0.965763	0.935054	0.0170879	32.6165	-5.26244	0.894737	0.068
Bacillota	GCF_025149285.1	NZ_CP102274.1	Hungatella hathewayi DSM 13479	6931886	1	0.979467	0.936961	0.0180865	27.6601	-4.72892	0.8575	0.088
Bacillota	GCF_025150565.1	NZ_CP102283.1	Granulicatella adiacens ATCC 49175	1965422	1	0.987558	0.9488	0.0239107	24.7894	-4.67251	0.929825	0.024
Bacillota	GCF_026547225.1	NZ_CP106878.1	Fervidibacillus albus MEBiC13591	3150493	1	0.96713	0.902684	0.0294729	16.1806	-3.52956	0.755435	0.144
Bacillota	GCF_028596125.1	NZ_CP117229.1	Listeria innocua ATCC 33090	2782573	1	0.965778	0.93616	0.0170103	33.1155	-5.32396	0.895349	0.078
Bacillota	GCF_029023865.1	NZ_CP118969.1	Lactococcus lactis DSM 20481	2518868	1	0.975124	0.945691	0.0177895	33.3593	-5.43812	0.948387	0.738
Bacillota	GCF_029024305.1	NZ_CP118974.1	Mammaliicoccus vitulinus DSM 15615	2643161	1	0.966434	0.905237	0.0283779	14.8875	-3.40635	0.771605	0.04
Bacillota	GCF_029024805.1	NZ_CP118958.1	Bacillus mycoides DSM 2048	5257667	1	0.972308	0.947818	0.00930785	57.0122	-6.74233	0.879412	0.016
Bacillota	GCF_029024925.1	NZ_CP118962.1	Enterococcus faecalis DSM 20478	2866949	1	0.976082	0.95013	0.0170826	35.6166	-5.64253	0.953488	0.328
Bacillota	GCF_029318685.1	NZ_CP119677.1	Ruminiclostridium papyrosolvens DSM 2782	5027861	1	0.979205	0.959456	0.00951677	63.7111	-7.49252	0.97048	0.282
Bacillota	GCF_900119705.1	NZ_LT632322.1	Murdochiella vaginalis Marseille-P2341T	1671491	1	0.963978	0.805264	0.0825618	3.70902	-1.47712	0.678161	0.084
Bacillota	GCF_900120165.1	NZ_LT635475.1	Ezakiella massiliensis Marseille-P2951T	1741785	1	0.971317	0.888254	0.0524976	9.39565	-2.74441	0.831579	0.942
Bacillota	GCF_900128415.1	NZ_LT635772.1	Anaerococcus mediterraneensis Marseille-P2765T	2080215	1	0.976275	0.900516	0.045801	11.0993	-3.00876	0.847458	0.084
Bacillota	GCF_900187005.1_50569	NZ_LT906464.1	Staphylococcus muscae NCTC13833 1	2095116	1	0.963972	0.929339	0.0220279	24.9184	-4.60067	0.91129	0.664
Bacillota	GCF_900343095.1	NZ_LT996885.1	Dialister massiliensis Marseille-P5638	2320245	1	0.959169	0.816086	0.0873397	4.42863	-1.7135	0.712	0.324
Bacillota	GCF_900474615.1_40295	NZ_LS483305.1	Mammaliicoccus sciuri NCTC12103 1	2811859	1	0.966238	0.916796	0.0217055	17.4783	-3.59395	0.83815	0.414
Bacillota	GCF_900474685.1_40961	NZ_LS483313.1	Staphylococcus simulans NCTC11046 1	2762956	1	0.950775	0.916676	0.0168105	29.173	-4.78587	0.766871	0.77
Bacillota	GCF_900537995.1_Roseburia_intestinalis_strain	NZ_LR027880.1	Roseburia intestinalis L1-82 1	4493348	1	0.988293	0.937155	0.0344069	18.6155	-4.06148	0.922179	0
Bacillota	GCF_900636475.1_42197	NZ_LR134283.1	Streptococcus anginosus NCTC10713 1	1953654	1	0.983754	0.8924	0.0463441	9.87963	-2.74534	0.79646	0.774
Bacillota	GCF_900637025.1_46338	NZ_LR134336.1	Streptococcus oralis ATCC 35037 NCTC 11427 1	1931548	1	0.973237	0.935097	0.0238104	22.9691	-4.44657	0.928571	0.012
Bacillota	GCF_900637845.1_52683	NZ_LR134439.1	Erysipelothrix rhusiopathiae NCTC8163 1	1770411	1	0.970998	0.91882	0.028735	17.4292	-3.76913	0.861386	0.384
Bacillota	GCF_940670685.1	NZ_OW711693.1	Anaeropeptidivorans aminofermentans M3_9 1	3757330	1	0.851096	0.73774	0.0823311	3.74298	-1.38043	0.382653	0.008
Bacteroidales	GCF_000010505.1	NC_010729.1	Porphyromonas gingivalis ATCC 33277	2354886	1	0.247191	0.344665	0.0937302	1.90516	0.512505	0.0512821	0.214
Bacteroidales	GCF_000011065.1	NC_004663.1	Bacteroides thetaiotaomicron VPI-5482	6260361	1	0.586906	0.515496	0.103187	1.61756	-0.295059	0.0794702	0
Bacteroidales	GCF_000012825.1	NC_009614.1	Phocaeicola vulgatus ATCC 8482	5163189	1	0.648428	0.569528	0.0765254	2.12159	-0.530565	0.0661479	0.008
Bacteroidales	GCF_000012845.1	NC_009615.1	Parabacteroides distasonis ATCC 8503	4811379	1	0.775414	0.658419	0.0845397	2.45541	-0.862175	0.22619	0.384
Bacteroidales	GCF_000025925.1	NC_014033.1	Prevotella ruminicola 23	3619559	1	0.784697	0.675819	0.0797087	2.74267	-0.99558	0.275132	0.416
Bacteroidales	GCF_000025985.1	NC_003228.3	Bacteroides fragilis NCTC 9343	5205140	1	0.636206	0.546807	0.102388	1.73263	-0.332068	0.171004	0
Bacteroidales	GCF_000144405.1	NC_014370.1	Prevotella melaninogenica ATCC 25845 I	1796408	1	0.752685	0.613567	0.107639	1.97845	-0.680906	0.195122	0.02
Bacteroidales	GCF_000183135.1	NC_014734.1	Paludibacter propionicigenes WB4	3685504	1	0.475453	0.452263	0.0972148	1.6008	0.0555222	0.0740741	0.002
Bacteroidales	GCF_000186225.1	NC_014933.1	Bacteroides helcogenes P 36-108	3998906	1	0.647524	0.560905	0.0899223	1.88935	-0.513399	0.0676329	0.154
Bacteroidales	GCF_000190535.1	NC_015160.1	Odoribacter splanchnicus DSM 20712	4392288	1	0.745099	0.643828	0.083636	2.52406	-0.879835	0.157895	0.068
Bacteroidales	GCF_000190575.1	NC_015164.1	Phocaeicola salanitronis DSM 18170	4242803	1	0.453373	0.451715	0.092324	1.58917	0.023015	0.039823	0
Bacteroidales	GCF_000212375.1	NC_015501.1	Porphyromonas asaccharolytica DSM 20707	2186370	1	0.576702	0.534391	0.0838003	2.02987	-0.379515	0.1	0.188
Bacteroidales	GCF_000242335.1	NC_019960.1	Prevotella dentalis DSM 3688 1	1890695	1	0.498994	0.479443	0.0885908	1.72229	-0.216998	0.0352941	0.06
Bacteroidales	GCF_000265365.1	NC_018011.1	Alistipes finegoldii DSM 17242	3734239	1	0.541983	0.464193	0.0927362	1.58389	-0.235076	0.0153061	0
Bacteroidales	GCF_000512915.1	NZ_CP007034.1	Barnesiella viscericola DSM 18177 C46	3076856	1	0.544628	0.508001	0.0880466	1.72155	-0.226834	0.0580645	0.546
Bacteroidales	GCF_001262015.1	NZ_CP012074.1	Prevotella fusca JCM 17724 W1435 1	1828248	1	0.741403	0.682267	0.0649703	3.03325	-1.00678	0.235294	0.12
Bacteroidales	GCF_001314995.1	NZ_CP012938.1	Bacteroides ovatus ATCC 8483	6472489	1	0.623862	0.549851	0.0979353	1.73634	-0.328671	0.142857	0.002
Bacteroidales	GCF_001443605.1	NZ_CP013118.1	Salinivirga cyanobacteriivorans L21-Spi-D4	4812386	1	0.558474	0.501547	0.0963497	1.70427	-0.204163	0.0905172	0
Bacteroidales	GCF_001688725.2	NZ_CP015401.2	Bacteroides caecimuris I48	4839927	1	0.620246	0.560731	0.100939	1.79829	-0.419766	0.158996	0
Bacteroidales	GCF_001688845.2	NZ_CP015402.2	Muribaculum intestinale YL27	3306457	1	0.342268	0.369616	0.0786927	1.8901	0.281439	0.0246914	0.264
Bacteroidales	GCF_001953955.1	NZ_CP019300.1	Prevotella intermedia ATCC 25611 = DSM 20706 ATCC 25611 I	1965935	1	0.335887	0.36473	0.0809099	1.80349	0.291219	0.0210526	0.612
Bacteroidales	GCF_002222615.2	NZ_CP022412.2	Bacteroides caccae ATCC 43185	4570803	1	0.612205	0.559611	0.0949049	1.84572	-0.349201	0.174672	0.02
Bacteroidales	GCF_002892575.1	NZ_CP025930.1	Porphyromonas gingivalis ATCC 33277_A	2379874	1	0.349562	0.360916	0.0919728	1.86265	0.406638	0.0512821	0.336
Bacteroidales	GCF_002998435.1	NZ_CP027231.1	Bacteroides zoogleoformans ATCC 33285	3361794	1	0.609147	0.489924	0.103778	1.54075	-0.357536	0.0240964	0
Bacteroidales	GCF_003265305.2	NZ_CP033459.1	Pseudoprevotella muciniphila E39	2920169	1	0.499368	0.479906	0.0982843	1.56434	-0.0824049	0.0694444	0
Bacteroidales	GCF_003991565.1	NZ_CP032819.1	Butyricimonas faecalis H184	4925405	1	0.730835	0.609327	0.0981056	2.05371	-0.679092	0.183908	0
Bacteroidales	GCF_005706655.1	NZ_CP036555.1	Bacteroides fragilis CCUG4856T	5205133	1	0.558671	0.50938	0.103105	1.63792	-0.173117	0.137546	0
Bacteroidales	GCF_006542645.1_Aond	NZ_AP019734.1	Alistipes onderdonkii subsp. vulgaris 3BBH6	3507492	1	0.331648	0.379618	0.0938639	1.55058	0.225561	0	0.002
Bacteroidales	GCF_006542665.1_Acom	NZ_AP019735.1	Alistipes communis 5CBH24	3301347	1	0.343571	0.388447	0.101234	1.58109	0.266402	0.047619	0.028
Bacteroidales	GCF_006542685.1_Adis	NZ_AP019736.1	Alistipes dispar 5CPEGH6	2962376	1	0.375598	0.405842	0.102941	1.69391	0.309213	0.0927152	0.106
Bacteroidales	GCF_009193295.2	NZ_CP059973.1	Bacteroides luhongzhouii HF-5141	5760088	1	0.606352	0.550376	0.109877	1.61971	-0.319342	0.203636	0
Bacteroidales	GCF_009193325.2	NZ_CP059856.1	Bacteroides zhangwenhongii HF-5287	5244518	1	0.623027	0.5582	0.0988671	1.72122	-0.338022	0.164062	0.05
Bacteroidales	GCF_009676955.1	NZ_CP045696.1	Sodaliphilus pleomorphus Oil-RF-744-WCA-WT-10	3340670	1	0.533649	0.469921	0.0801445	1.68847	-0.251198	0.0175439	0
Bacteroidales	GCF_012113595.1	NZ_CP050831.1	Bacteroides sp. CBA7301	6782182	1	0.538851	0.514879	0.0941088	1.76576	-0.216012	0.109756	0.002
Bacteroidales	GCF_013009555.1	NZ_CP046176.1	Phocaeicola dorei DSM 17855	5625488	1	0.682359	0.612811	0.0776492	2.47174	-0.74443	0.143357	0.176
Bacteroidales	GCF_013265555.1	NZ_CP041345.1	Tenuifilum thalassicum 38H-str	3195778	1	0.497294	0.479351	0.0910786	1.79236	-0.0756341	0.110429	0.004
Bacteroidales	GCF_014131755.1	NZ_CP040530.1	Bacteroides thetaiotaomicron DSM 2079	6271157	1	0.610575	0.51878	0.107045	1.53972	-0.275452	0.0957096	0
Bacteroidales	GCF_015097275.1	NZ_AP023322.1	Coprobacter secundus subsp. similis 2CBH44	4171466	1	0.620405	0.526392	0.0895815	1.80466	-0.427039	0.0539216	0.002
Bacteroidales	GCF_016726305.1	NZ_CP068174.1	Bacteroides caccae FDAARGOS_1097	4570941	1	0.618517	0.581081	0.0925008	1.95725	-0.460345	0.170306	0
Bacteroidales	GCF_017309675.2	NZ_CP084680.1	Bacteroides humanifaecis KGMB07931	4240638	1	0.711391	0.57658	0.115339	1.74226	-0.577279	0.186047	0
Bacteroidales	GCF_017347605.1	NZ_AP024484.1	Prevotella herbatica WR041	3524789	1	0.64975	0.566207	0.101006	1.7499	-0.428541	0.130952	0
Bacteroidales	GCF_018127785.1	NZ_CP072389.1	Prevotella scopos JCM 17725 W2052 1	1436604	1	0.325068	0.3321	0.0678681	1.60151	0.148325	0	0.068
Bacteroidales	GCF_018128145.1	NZ_CP072370.1	Prevotella fusca JCM 17724 W1435 1_A	1828273	1	0.790667	0.714751	0.0621544	3.55068	-1.17746	0.341176	0.636
Bacteroidales	GCF_019930605.1	NZ_CP082842.1	Prevotella nigrescens FDAARGOS_1486	2105279	1	0.618918	0.517183	0.0939202	1.68491	-0.410409	0.0285714	0.004
Bacteroidales	GCF_019930665.1	NZ_CP082886.1	Bacteroides nordii FDAARGOS_1461	5678582	1	0.687123	0.582706	0.100374	1.92442	-0.57625	0.166052	0
Bacteroidales	GCF_020097275.1	NZ_CP083623.1	Bacteroides fragilis FDAARGOS_1512	5199476	1	0.586983	0.515286	0.10192	1.67408	-0.239837	0.130112	0
Bacteroidales	GCF_020097375.1	NZ_CP083629.1	Porphyromonas endodontalis FDAARGOS_1506	2102930	1	0.519478	0.48432	0.102627	1.70987	-0.0817079	0.125	0.004
Bacteroidales	GCF_020735725.1	NZ_CP085931.1	Alistipes senegalensis FDAARGOS_1578	4023294	1	0.46183	0.472392	0.100254	1.58311	-0.0325905	0.095	0
Bacteroidales	GCF_020735785.1	NZ_CP085942.1	Prevotella melaninogenica FDAARGOS_1566 1	1796403	1	0.716532	0.575036	0.108698	1.76601	-0.484126	0.182927	0.094
Bacteroidales	GCF_020735945.1	NZ_CP085944.1	Parabacteroides distasonis FDAARGOS_1565	4812066	1	0.786574	0.642993	0.094283	2.25129	-0.800937	0.230159	0.058
Bacteroidales	GCF_022024235.1	NZ_CP091799.1	Prevotella bryantii B14 1	2485805	1	0.744637	0.648674	0.0634231	3.56751	-1.22211	0.0645161	0.16
Bacteroidales	GCF_022267555.1	NZ_CP073586.1	Proteiniphilum propionicum JNU-WLY501	3906720	1	0.508266	0.456418	0.0858486	1.78024	-0.0236883	0.0753769	0
Bacteroidales	GCF_022453665.1	NZ_CP092641.1	Bacteroides thetaiotaomicron VPI 5482	6280921	1	0.596528	0.517454	0.106687	1.57172	-0.272943	0.0924092	0
Bacteroidales	GCF_025144665.1	NZ_CP102294.1	Alistipes ihumii AP11	2780015	1	0.620268	0.537787	0.0929715	1.73059	-0.360098	0.0962963	0.066
Bacteroidales	GCF_025144995.1	NZ_CP102250.1	Alistipes indistinctus YIT 12060	2857445	1	0.381328	0.419776	0.100674	1.65256	0.216568	0.0839161	0.026
Bacteroidales	GCF_025145285.1	NZ_CP102251.1	Alistipes onderdonkii DSM 19147	3869542	1	0.353099	0.37805	0.0924014	1.52657	0.186655	0.00510204	0
Bacteroidales	GCF_025145645.1	NZ_CP102252.1	Alistipes senegalensis JC50	4023197	1	0.468402	0.472816	0.100248	1.58714	-0.046243	0.075	0
Bacteroidales	GCF_025145845.1	NZ_CP102253.1	Alistipes shahii WAL 8301	3809618	1	0.490561	0.476457	0.0878739	1.78784	-0.117999	0.0816327	0.002
Bacteroidales	GCF_025146315.1	NZ_CP102256.1	Bacteroides caccae ATCC 43185_A	4570799	1	0.616033	0.557822	0.095427	1.83173	-0.338287	0.183406	0.032
Bacteroidales	GCF_025146415.1	NZ_CP102257.1	Phocaeicola dorei DSM 17855_A	5625379	1	0.671858	0.588564	0.084327	2.26488	-0.677622	0.115789	0
Bacteroidales	GCF_025146565.1	NZ_CP102258.1	Bacteroides eggerthii DSM 20697	4206509	1	0.588383	0.533215	0.0990654	1.70201	-0.309921	0.12037	0
Bacteroidales	GCF_025146775.1	NZ_CP102259.1	Bacteroides ovatus ATCC 8483_A	6472384	1	0.645506	0.560698	0.102058	1.7231	-0.358085	0.172078	0.008
Bacteroidales	GCF_025147325.1	NZ_CP102262.1	Bacteroides stercoris ATCC 43183	4007931	1	0.536729	0.515164	0.0920273	1.70886	-0.218872	0.0873786	0.04
Bacteroidales	GCF_025147485.1	NZ_CP102263.1	Bacteroides uniformis ATCC 8492	4629452	1	0.61647	0.571124	0.091098	1.97247	-0.460187	0.153846	0.064
Bacteroidales	GCF_025148635.1	NZ_CP102269.1	Butyricimonas virosa DSM 23226	4813254	1	0.75782	0.630216	0.107985	2.18525	-0.809548	0.218623	0
Bacteroidales	GCF_025151045.1	NZ_CP102285.1	Parabacteroides johnsonii DSM 18315	4749455	1	0.674254	0.593623	0.10068	1.91791	-0.554595	0.229167	0
Bacteroidales	GCF_025151215.1	NZ_CP102286.1	Parabacteroides merdae ATCC 43184	4377447	1	0.622729	0.562705	0.0948946	1.84242	-0.397468	0.150685	0.022
Bacteroidales	GCF_025151385.1	NZ_CP102287.1	Prevotella buccalis ATCC 35310	3307707	1	0.488008	0.451892	0.0797232	1.78028	-0.190103	0.01875	0
Bacteroidales	GCF_025151535.1	NZ_CP102288.1	Prevotella copri DSM 18205	3325514	1	0.489655	0.505351	0.111112	1.56228	-0.0260206	0.221557	0.002
Bacteroidales	GCF_900095135.1	NZ_LT605205.1	Proteiniphilum saccharofermentans M36 I	4414963	1	0.477393	0.459285	0.103277	1.55513	-0.00730314	0.0956938	0
Bacteroidales	GCF_900095795.1	NZ_LT608328.1	Petrimonas mucosa ING2-E5A I	3717632	1	0.517288	0.48337	0.0941904	1.67543	-0.178923	0.0722222	0
Bacteroidales	GCF_900187175.1_51342	NZ_LT906459.1	Odoribacter splanchnicus NCTC10825 1	4392177	1	0.738246	0.645585	0.0817108	2.58262	-0.892959	0.153509	0.16
Bacteroidales	GCF_900604385.1	NZ_LR027382.1	NZ_LR027382.1 Alistipes megaguti Marseille-P5997 contig00001	3270862	1	0.433977	0.426561	0.0793768	1.78962	0.095344	0.0184049	0.042
Bacteroidales	GCF_900637655.1_52295	NZ_LR134384.1	Prevotella oris NCTC13071 1	3168212	1	0.442	0.451663	0.0834735	1.67544	-0.063028	0.0254777	0.002
Bacteroidales	GCF_900638305.1_57043	NZ_LR134506.1	Porphyromonas cangingivalis NCTC12856 1	2404857	1	0.34881	0.400019	0.104096	1.55488	0.285791	0.0495868	0.006
Chitinophagales	GCF_000024005.1	NC_013132.1	Chitinophaga pinensis DSM 2588	9127347	1	0.66945	0.566284	0.108038	1.70913	-0.457308	0.172043	0
Chitinophagales	GCF_000243115.2	NZ_CP007035.1	Niabella soli DSM 19437	4697343	1	0.722326	0.559475	0.103863	1.78488	-0.575846	0.0983607	0
Chitinophagales	GCF_000246855.1	NC_016609.1	Niastella koreensis GR20-10	9033684	1	0.765862	0.668556	0.0817988	2.66411	-0.914716	0.259657	0.108
Chitinophagales	GCF_001644645.1	NZ_CP011390.1	Flavisolibacter tropicus LCS9	5940863	1	0.681143	0.594527	0.105137	1.86498	-0.49745	0.238994	0
Chitinophagales	GCF_001654455.1	NZ_CP015772.1	Niabella ginsenosidivorans BS26	5627734	1	0.715981	0.630513	0.0838286	2.51116	-0.803141	0.185185	0
Chitinophagales	GCF_002355595.1_F._lacunae	NZ_AP017422.1	Filimonas lacunae NBRC 104114	7814405	1	0.776231	0.671852	0.0747188	3.02348	-1.06833	0.195489	0.002
Chitinophagales	GCF_002557795.1	NZ_CP023777.1	Chitinophaga caeni 13	5279921	1	0.633272	0.54026	0.11341	1.56575	-0.339335	0.141304	0
Chitinophagales	GCF_003555545.1	NZ_CP032157.1	Paraflavitalea soli 5GH32-13	8443189	1	0.680313	0.576546	0.0994318	1.84104	-0.501759	0.145585	0
Chitinophagales	GCF_003600625.1	NZ_CP032489.1	Arachidicoccus soli KIS59-12	4099663	1	0.823568	0.709166	0.0796354	3.02516	-1.07799	0.341232	0.642
Chitinophagales	GCF_004347775.1	NZ_CP037755.1	Pseudocnuella soli 17J28-1	4804510	1	0.707896	0.607514	0.0979564	2.07372	-0.667595	0.161417	0
Chitinophagales	GCF_007970185.1	NZ_CP042431.1	Pseudobacter ginsenosidimutans Gsoil 221	7797595	1	0.784967	0.664231	0.0855085	2.7308	-1.01661	0.211055	0.002
Chitinophagales	GCF_007970805.1	NZ_CP042433.1	Flavisolibacter ginsenosidimutans Gsoil 636	5079621	1	0.643299	0.551362	0.106744	1.67047	-0.399401	0.136691	0
Chitinophagales	GCF_007971225.1	NZ_CP042435.1	Panacibacter ginsenosidivorans Gsoil1550	5528026	1	0.470938	0.453031	0.0935398	1.53786	-0.0858158	0.0301003	0
Chitinophagales	GCF_007971385.1	NZ_CP042434.1	Arachidicoccus ginsenosidivorans Gsoil 809	5773153	1	0.807903	0.658276	0.10873	2.23788	-0.857535	0.348243	0
Chitinophagales	GCF_009740285.1	NZ_CP046566.1	Phnomibacter ginsenosidimutans SB-02	4372196	1	0.498832	0.455784	0.0899691	1.6481	-0.0883149	0.055336	0
Chitinophagales	GCF_010093065.1	NZ_CP048113.1	Chitinophaga agri H33E-04	7969925	1	0.718916	0.620234	0.0870826	2.26562	-0.725024	0.161692	0.004
Chitinophagales	GCF_012516375.2	NZ_CP051204.2	Chitinophaga oryzae 1303	8363885	1	0.701394	0.628383	0.0769145	2.45414	-0.754092	0.173611	0.318
Chitinophagales	GCF_018595675.2	NZ_CP092333.1	Flavihumibacter fluvii IMCC34837	5001887	1	0.734158	0.620763	0.0886453	2.26687	-0.76208	0.194946	0.03
Chitinophagales	GCF_018595685.2	NZ_CP092334.1	Flavihumibacter rivuli IMCC34838	4297234	1	0.482685	0.468096	0.0989831	1.60008	-0.0600053	0.0782609	0
Chitinophagales	GCF_020042285.1	NZ_CP083388.1	Ferruginibacter albus KIS38-8	3760165	1	0.621583	0.556047	0.101462	1.71547	-0.391567	0.159204	0.026
Chitinophagales	GCF_020042345.1	NZ_CP083387.1	Arachidicoccus terrestris 5GH13-10	4901925	1	0.731389	0.638082	0.0877784	2.38084	-0.778835	0.238494	0.074
Chitinophagales	GCF_022867795.2	NZ_CP107006.1	Chitinophaga horti R8	6309489	1	0.80744	0.716026	0.0712406	3.66699	-1.29017	0.30303	0.398
Chlorobiota	GCF_000006985.1	NC_002932.3	Chlorobaculum tepidum TLS	2154946	1	0.67589	0.596491	0.0856423	2.26426	-0.652055	0.112903	0.024
Chlorobiota	GCF_000012485.1	NC_007512.1	Pelodictyon luteolum DSM 273	2364842	1	0.788995	0.683019	0.0682716	3.44921	-1.23477	0.17037	0.936
Chlorobiota	GCF_000015125.1	NC_008639.1	Chlorobium phaeobacteroides DSM 266	3133902	1	0.767836	0.696381	0.061335	3.21752	-1.06484	0.232143	0.242
Chlorobiota	GCF_000020465.1	NC_010803.1	Chlorobium limicola DSM 245	2763181	1	0.773973	0.624855	0.0865925	2.30392	-0.835197	0.0718954	0.09
Chlorobiota	GCF_000020505.1	NC_011027.1	Chlorobaculum parvum NCIB 8327	2289249	1	0.610058	0.567759	0.109068	1.64515	-0.39701	0.221374	0.008
Chlorobiota	GCF_000020525.1	NC_011026.1	Chloroherpeton thalassium ATCC 35110	3293456	1004787	0.43748	0.446756	0.080254	1.86726	0.0368933	0.0465116	0.01
Chlorobiota	GCF_000020625.1	NC_011059.1	Prosthecochloris aestuarii DSM 271	2512923	1	0.768661	0.6337	0.0905151	2.28286	-0.80007	0.198582	0.07
Chlorobiota	GCF_000020645.1	NC_011060.1	Pelodictyon phaeoclathratiforme BU-1	3018238	1	0.75978	0.67635	0.0700524	3.12261	-1.06147	0.19774	0.702
Chlorobiota	GCF_001687065.1	NZ_CP016432.1	Prosthecochloris sp. CIB 2401 CIB2401	2399849	1	0.677901	0.601534	0.0854044	2.10496	-0.586207	0.155556	0.498
Chlorobiota	GCF_001747405.1	NZ_CP017305.1	Chlorobaculum limnaeum DSM 1677	2797276	1	0.710209	0.560602	0.109742	1.66105	-0.490919	0.14375	0
Chlorobiota	GCF_002113825.1	NZ_CP020873.1	Prosthecochloris sp. HL-130-GSB	2414726	1	0.6645	0.575501	0.0983397	1.91462	-0.543152	0.151515	0.022
Chlorobiota	GCF_002240205.1	NZ_CP022571.1	Prosthecochloris sp. GSB1 TY Vent = GSB1 = Ty-1	2468479	1	0.723897	0.649774	0.0642504	3.10911	-0.987237	0.0909091	0.174
Chlorobiota	GCF_008586845.1	NZ_CP041698.1	Chlorobium phaeovibrioides PhvTcv-s14	2017051	1	0.782246	0.667456	0.0790875	2.96085	-1.07165	0.194175	0.334
Cytophagales	GCF_000014145.1	NC_008255.1	Cytophaga hutchinsonii ATCC 33406	4433218	1	0.684759	0.599871	0.0933749	2.12043	-0.646401	0.15678	0.006
Cytophagales	GCF_000023125.1	NC_013037.1	Dyadobacter fermentans DSM 18053	6967790	1	0.52993	0.500919	0.100729	1.61483	-0.167016	0.104839	0
Cytophagales	GCF_000166275.1	NZ_CM001023.1	Algoriphagus machipongonensis PR1	4787724	1	0.538735	0.494548	0.0970802	1.64449	-0.212488	0.0588235	0
Cytophagales	GCF_000166395.1	NC_014655.1	Leadbetterella byssophila DSM 17132	4059653	1	0.512829	0.486886	0.0736369	1.91088	-0.162364	0.0358744	0.112
Cytophagales	GCF_000183425.1	NC_014759.1	Marivirga tractuosa DSM 4126	4511574	1	0.67934	0.592268	0.0840174	2.24209	-0.67046	0.104167	0.032
Cytophagales	GCF_000218895.1	NC_015703.1	Runella slithyformis DSM 19594	6568739	1	0.531323	0.496039	0.0983424	1.68185	-0.180555	0.0932203	0
Cytophagales	GCF_000222485.1	NC_015914.1	Cyclobacterium marinum DSM 745	6221273	1	0.700446	0.573013	0.10361	1.92544	-0.610798	0.138365	0
Cytophagales	GCF_000263195.1	NC_018748.1	Emticicia oligotrophica DSM 17448	4798158	1	0.394533	0.396934	0.0777298	1.87283	0.218344	0.0395257	0.326
Cytophagales	GCF_000265405.1	NC_018010.1	Belliella baltica DSM 15883	4196595	1	0.570988	0.500947	0.102124	1.59337	-0.25342	0.0854701	0
Cytophagales	GCF_000265505.1	NC_018018.1	Bernardetia litoralis DSM 6794	4919337	1	0.509979	0.463142	0.0835358	1.80097	-0.0644402	0.0588235	0
Cytophagales	GCF_000325705.1	NC_019904.1	Echinicola vietnamensis DSM 17526	5608040	1	0.779933	0.700691	0.0675385	3.64219	-1.26221	0.201413	0.072
Cytophagales	GCF_000576555.1	NZ_CP007145.1	Hymenobacter swuensis DY53	4904241	1	0.631048	0.54183	0.0938083	1.7953	-0.411813	0.101504	0
Cytophagales	GCF_000973725.1	NZ_CP009621.1	Pontibacter korlensis X14-1T	5462537	1	0.595943	0.569452	0.100623	1.78782	-0.351096	0.206081	0.008
Cytophagales	GCF_000974425.1	NZ_CP010429.1	Spirosoma radiotolerans DG5A	7029352	1	0.390984	0.417297	0.0912253	1.62637	0.140458	0.0297297	0
Cytophagales	GCF_001050135.1	NZ_CP012040.1	Cyclobacterium amurskyense KCTC 12363	6158829	1	0.686204	0.56949	0.094959	1.94589	-0.556942	0.100977	0
Cytophagales	GCF_001078055.1	NZ_CP010777.1	Rufibacter radiotolerans DG31D	4820793	1	0.68691	0.564571	0.0978617	1.90453	-0.618699	0.0688259	0
Cytophagales	GCF_001310085.1	NZ_CP012643.1	Rufibacter tibetensis 1351	5165513	1	0.510072	0.470809	0.106576	1.46945	-0.11675	0.0671642	0
Cytophagales	GCF_001507645.1	NZ_CP013909.1	Hymenobacter sedentarius DG5B	4868852	1	0.482185	0.457969	0.0859047	1.65745	-0.09851	0.0354331	0
Cytophagales	GCF_001593605.1	NZ_CP012836.1	Algoriphagus sanaruensis M8-2 isolate Brackish lake	3882610	1	0.466355	0.459654	0.104953	1.57712	0.0102977	0.118483	0
Cytophagales	GCF_001611675.1	NZ_CP014766.1	Pontibacter akesuensis AKS 1T	4713421	1	0.378929	0.382446	0.0847816	1.84977	0.281474	0.0431373	0.012
Cytophagales	GCF_001988955.1	NZ_CP014263.1	Spirosoma montaniterrae DY10	5797678	1	0.446585	0.445072	0.0893815	1.57553	-0.032445	0.015625	0
Cytophagales	GCF_002056795.1	NZ_CP020104.1	Spirosoma aerolatum KACC 17939	7959595	1	0.425113	0.420642	0.0896687	1.59531	0.0436213	0.027907	0
Cytophagales	GCF_002067135.1	NZ_CP020105.1	Spirosoma rigui KCTC 12531	5828404	1	0.555773	0.519025	0.0842703	1.88742	-0.34024	0.0657895	0.004
Cytophagales	GCF_002831565.1	NZ_CP025096.1	Spirosoma pollinicola Ha7	8794837	1	0.354749	0.409662	0.101897	1.62175	0.223765	0.063786	0
Cytophagales	GCF_003149515.1	NZ_CP029145.1	Hymenobacter nivis NBRC 111535	5027597	1	0.464429	0.446146	0.0859455	1.66115	-0.0632525	0.0250896	0
Cytophagales	GCF_003258705.1	NZ_CP029480.1	Arcticibacterium luteifluviistationis SM1504T	5379839	1	0.527774	0.501366	0.11636	1.52013	-0.149263	0.142349	0
Cytophagales	GCF_003260975.1	NZ_CP030041.1	Echinicola strongylocentroti MEBiC08714	6252144	1	0.867055	0.723015	0.0901397	3.25785	-1.31227	0.347541	0
Cytophagales	GCF_003325355.1	NZ_CP030850.1	Runella rosea HYN0085	6810953	1	0.544136	0.489886	0.101161	1.599	-0.157329	0.0831025	0
Cytophagales	GCF_003574965.1	NZ_CP032317.1	Hymenobacter oligotrophus sh-6	4103907	1	0.470051	0.437578	0.0998357	1.52844	-0.0110789	0.0577778	0
Cytophagales	GCF_003585765.1	NZ_CP021235.1	Pontibacter actiniarum DSM 19842	4770770	1	0.403221	0.4273	0.106598	1.59053	0.189719	0.102273	0.008
Cytophagales	GCF_003589925.1	NZ_CP032382.1	Chryseolinea soli KIS68-18	8241389	1	0.553706	0.493514	0.106987	1.54252	-0.125057	0.116705	0
Cytophagales	GCF_003970675.1	NZ_CP034562.1	Flammeovirga pectinis L12M1	5207776	1	0.431662	0.453259	0.0899387	1.64551	0.00120443	0.0532319	0
Cytophagales	GCF_004355185.1	NZ_CP037922.1	Hymenobacter radiodurans 17J36-26	4728901	1	0.464953	0.472571	0.102129	1.62275	-0.0338592	0.113281	0
Cytophagales	GCF_005166025.1	NZ_CP028923.1	Mangrovivirga cuniculi R1DC9	4661901	1	0.624569	0.543024	0.0924356	1.8037	-0.410763	0.0930233	0.008
Cytophagales	GCF_005281475.1	NZ_CP040106.1	Echinicola rosea JL3085	6064527	1	0.76445	0.637142	0.104735	2.15885	-0.801419	0.261589	0
Cytophagales	GCF_006337165.1	NZ_CP040896.1	Hymenobacter jejuensis 17J68-5	5086993	1	0.442438	0.428334	0.0937482	1.59566	0.0864471	0.0559701	0
Cytophagales	GCF_006575665.1	NZ_CP041253.1	Echinicola soli LN3S3	5550304	1	0.808793	0.671222	0.0927382	2.52698	-0.953525	0.295203	0.006
Cytophagales	GCF_008728635.1	NZ_CP044285.1	Hymenobacter baengnokdamensis BRD72	4428884	1	0.35824	0.391423	0.0882612	1.82923	0.288812	0.0550847	0.372
Cytophagales	GCF_009913235.1	NZ_CP047897.1	Nibribacter ruber BT10	4352178	1	0.570572	0.518055	0.0928234	1.75501	-0.263962	0.0858369	0.006
Cytophagales	GCF_009931655.1	NZ_CP047984.1	Pontibacter russatus BT326	4965849	1	0.681562	0.531594	0.111078	1.48553	-0.36502	0.0807692	0
Cytophagales	GCF_010092985.1	NZ_CP048106.1	Pontibacter pudoricolor BT214	4344619	1	0.438605	0.419441	0.079217	1.72612	0.0775732	0.0169492	0.048
Cytophagales	GCF_010119975.1	NZ_CP048222.1	Rhodocytophaga rosea 172606-1	8983451	1	0.542773	0.488516	0.0839444	1.77544	-0.247762	0.0369565	0
Cytophagales	GCF_011604685.1	NZ_CP050063.1	Spirosoma aureum BT328	8898242	1	0.49806	0.471646	0.0838203	1.77473	-0.100093	0.0521739	0
Cytophagales	GCF_012849055.1	NZ_CP051677.1	Spirosoma rhododendri CJU-R4	5761753	1	0.497279	0.453118	0.0933664	1.69632	-0.0420452	0.0555556	0
Cytophagales	GCF_013127955.1	NZ_CP053435.1	Spirosoma taeanense TS118	5691492	1	0.435078	0.433187	0.0832431	1.78345	0.0430514	0.0498339	0.002
Cytophagales	GCF_013137895.1	NZ_CP053538.1	Hymenobacter taeanensis TS19	4879662	1	0.48273	0.458321	0.0888383	1.74172	-0.0446578	0.0581395	0
Cytophagales	GCF_014075995.1	NZ_CP055153.1	Adhaeribacter radiodurans KUDC8001	6799362	1	0.61606	0.532616	0.101103	1.6602	-0.342772	0.110778	0
Cytophagales	GCF_014217805.1	NZ_CP055156.1	Adhaeribacter swui KCTC 52873	5968113	1	0.391014	0.418237	0.0895793	1.68696	0.1696	0.047138	0.154
Cytophagales	GCF_014250515.1	NZ_CP060202.1	Hymenobacter sediminicola S2-20-2	4511071	1	0.250339	0.357108	0.098872	1.79153	0.508278	0.044898	0.03
Cytophagales	GCF_014489555.1	NZ_CP060784.1	Hymenobacter qilianensis JCM 19763	4629874	1	0.574873	0.534527	0.0905046	1.75025	-0.335343	0.0669291	0.052
Cytophagales	GCF_016894445.1	NZ_CP056775.1	Dyadobacter sandarakinus Q3-56	6071216	1	0.551644	0.482714	0.0946014	1.58413	-0.212869	0.0464396	0
Cytophagales	GCF_017068455.1	NZ_CP070608.1	Fulvivirga lutea S481	4137993	1	0.49925	0.470321	0.0837268	1.74644	-0.18272	0.0301724	0
Cytophagales	GCF_018736045.1	NZ_CP076132.1	Flammeovirga yaeyamensis NBRC:100898	5191010	1	0.707072	0.591427	0.094375	2.01088	-0.618687	0.168582	0
Cytophagales	GCF_018736065.1	NZ_CP076128.1	Flammeovirga kamogawensis YS10	4667875	1	0.465797	0.478635	0.102088	1.62483	0.00968417	0.125	0
Cytophagales	GCF_019916085.1	NZ_CP049834.1	Aquirufa lenticrescens 9H-EGSE	2505188	1	0.471413	0.443459	0.098697	1.59085	0.00580157	0.0510949	0.002
Cytophagales	GCF_020149935.1	NZ_CP083757.1	Marinilongibacter aquaticus YYF0007	4635932	1	0.647853	0.572817	0.0951748	1.89385	-0.472908	0.184	0
Cytophagales	GCF_020463795.1	NZ_CP080025.1	Echinicola marina SCS 3-6	5693670	1	0.813891	0.680117	0.0952506	2.50293	-0.941595	0.311419	0.09
Cytophagales	GCF_021233055.1	NZ_CP089538.1	Spirosoma oryzicola RHs26	5713068	1	0.456892	0.443227	0.0927727	1.61297	-0.0118016	0.0420712	0
Cytophagales	GCF_021389935.1	NZ_CP089979.1	Fulvivirga ligni W9P-11	6523894	1	0.696217	0.624424	0.0826021	2.46558	-0.745413	0.183099	0.004
Cytophagales	GCF_021389955.1	NZ_CP089980.1	Fulvivirga maritima SW1-E11	6392613	1	0.74596	0.629731	0.0931133	2.21941	-0.739155	0.230088	0.008
Cytophagales	GCF_021389975.1	NZ_CP089981.1	Fulvivirga ulvae SS9-22	6978354	1	0.617693	0.551255	0.106054	1.70171	-0.368216	0.155738	0
Cytophagales	GCF_021596945.1	NZ_CP063779.1	Mongoliitalea daihaiensis X100-76	4816617	1	0.432714	0.461102	0.105614	1.60845	0.07491	0.132812	0.004
Cytophagales	GCF_022869785.1	NZ_CP094997.1	Dyadobacter chenwenxiniae LJ419	7171767	1	0.489532	0.473537	0.0974979	1.63049	-0.110676	0.0837563	0
Cytophagales	GCF_023821985.2	NZ_CP098805.1	Dyadobacter chenhuakuii CY22	5989234	1	0.520309	0.491102	0.0906671	1.69262	-0.107215	0.0928793	0.002
Cytophagales	GCF_023822005.2	NZ_CP098806.1	Dyadobacter fanqingshengii CY399	6251631	1	0.519246	0.484279	0.0919375	1.66058	-0.140409	0.0712166	0
Cytophagales	GCF_026248825.1	NZ_CP110973.1	Larkinella insperata LMG22510	6564943	1	0.615054	0.545487	0.0876955	1.86328	-0.419441	0.0863095	0.01
Cytophagales	GCF_026250525.1	NZ_CP111043.1	Chondrinema litorale WSW3-B12	4938441	1	0.545763	0.503031	0.100412	1.61191	-0.28292	0.0503876	0
Cytophagales	GCF_026278345.1	NZ_CP111085.1	Tellurirhabdus rosea U15T	5582807	1	0.44911	0.422298	0.0851528	1.61095	0.0250443	0.02	0
Cytophagales	GCF_027359925.1	NZ_CP114767.1	Hymenobacter canadensis PAMC 29467	4532152	1	0.471799	0.480337	0.11451	1.4576	-0.0441721	0.126531	0
Cytophagales	GCF_027625995.1	NZ_CP115396.1	Hymenobacter yonginensis KCTC 22745	4681363	1	0.513852	0.484738	0.105496	1.50951	-0.11238	0.102362	0
Cytophagales	GCF_030506285.1	NZ_CP119422.1	Catalinimonas niigatensis NBRC 109829	7134482	1	0.536926	0.503812	0.103133	1.63736	-0.157697	0.125333	0
Cytophagales	GCF_030506305.1	NZ_CP119421.1	Porifericola rhodea NBRC 107748	5487627	1	0.668599	0.576606	0.0924461	1.92313	-0.560822	0.121951	0.028
Cytophagales	GCF_030506325.1	NZ_CP120683.1	Tunicatimonas pelagia NBRC 107804	7171967	1	0.535585	0.498106	0.108184	1.57274	-0.143317	0.136951	0
Fibrobacterota	GCF_000024665.1	NC_013410.1	Fibrobacter succinogenes subsp. succinogenes S85	3842635	1771716	0.746276	0.599736	0.120102	1.7522	-0.601236	0.227273	0
Fibrobacterota	GCF_000146505.1	NC_017448.1	Fibrobacter succinogenes subsp. succinogenes S85_A	3843004	2218440	0.741957	0.594676	0.120995	1.7329	-0.579131	0.242424	0
Flavobacteriales	GCF_000016645.1	NC_009441.1	Flavobacterium johnsoniae UW101	6096872	1	0.463216	0.446833	0.0832712	1.81728	0.0464829	0.0595238	0.004
Flavobacteriales	GCF_000023285.1	NC_013162.1	Capnocytophaga ochracea DSM 7271	2612925	1	0.4876	0.461573	0.105723	1.52573	-0.015447	0.0875912	0
Flavobacteriales	GCF_000023465.1	NC_014041.1	Zunongwangia profunda SM-A87	5128187	1	0.5826	0.524407	0.0915756	1.80877	-0.329769	0.0883392	0
Flavobacteriales	GCF_000024125.1	NC_013222.1	Robiginitalea biformata HTCC2501	3530383	1	0.443159	0.446852	0.0779144	1.75668	-0.0155055	0.0203046	0.11
Flavobacteriales	GCF_000060345.1	NC_008571.1	Gramella forsetii KT0803	3798465	1	0.663453	0.578034	0.0955115	1.8983	-0.519253	0.148148	0.014
Flavobacteriales	GCF_000153485.2	NC_018721.1	Psychroflexus torquis ATCC 700755	4321832	1	0.551297	0.50013	0.0935768	1.80039	-0.214119	0.0933333	0
Flavobacteriales	GCF_000183155.1	NC_014738.1	Riemerella anatipestifer ATCC 11845 = DSM 15868	2155121	1	0.783363	0.673691	0.073579	3.33582	-1.23656	0.170543	0
Flavobacteriales	GCF_000186265.1	NC_014934.1	Cellulophaga algicola DSM 14237	4888353	1	0.437087	0.454589	0.109678	1.53393	0.0591699	0.127341	0
Flavobacteriales	GCF_000189415.1	NC_015144.1	Weeksella virosa DSM 16922	2272954	1	0.698143	0.603223	0.114844	1.90449	-0.598769	0.312977	0
Flavobacteriales	GCF_000190595.1	NC_015167.1	Cellulophaga lytica DSM 7489	3765936	1	0.475437	0.467144	0.0961596	1.59493	-0.0576875	0.0669856	0
Flavobacteriales	GCF_000194605.1	NC_015321.1	Fluviicola taffensis DSM 16823	4633577	1	0.535582	0.50545	0.092828	1.74037	-0.155525	0.0976562	0.03
Flavobacteriales	GCF_000196315.1	NC_014230.1	Croceibacter atlanticus HTCC2559	2952962	1	0.47286	0.45892	0.0931847	1.62969	-0.0964823	0.0414201	0
Flavobacteriales	GCF_000224085.1	NC_015945.1	Muricauda ruestringensis DSM 13258	3842422	1	0.594086	0.534754	0.0878237	1.8365	-0.374787	0.0841121	0.016
Flavobacteriales	GCF_000236705.1	NC_016599.1	Owenweeksia hongkongensis DSM 17368	4000057	1	0.42982	0.441263	0.090276	1.69243	0.0834767	0.0497738	0.218
Flavobacteriales	GCF_000252855.1	NC_017045.1	Riemerella anatipestifer ATCC 11845 = DSM 15868	2164087	1	0.783363	0.673691	0.073579	3.33582	-1.23656	0.170543	0
Flavobacteriales	GCF_000265385.1	NC_018013.1	Aequorivita sublithincola DSM 14238	3520671	1	0.701274	0.586137	0.107328	1.84327	-0.552668	0.2	0
Flavobacteriales	GCF_000265465.1	NC_018016.1	Ornithobacterium rhinotracheale DSM 15997	2399175	1	0.697045	0.582523	0.0816181	2.05864	-0.730164	0.0149254	0.25
Flavobacteriales	GCF_000332115.1	NC_020156.1	Nonlabens dokdonensis DSW-6	3914632	1	0.543662	0.492409	0.108281	1.6244	-0.0859401	0.169725	0
Flavobacteriales	GCF_000455605.1	NC_017025.1	Flavobacterium indicum GPTSA100-9 = DSM 17447 I	2993089	1	0.490029	0.474341	0.0919005	1.73886	-0.0591539	0.0877193	0.044
Flavobacteriales	GCF_000754405.1	NZ_CP007207.1	Flavobacterium psychrophilum FPG3	2715909	1	0.44064	0.446781	0.103822	1.5242	0.0276964	0.0753425	0
Flavobacteriales	GCF_000833025.1	NZ_CP010817.1	Myroides profundi D25	4064534	1	0.847091	0.752232	0.0636909	4.51465	-1.56624	0.310044	0.02
Flavobacteriales	GCF_000941055.1	NZ_CP007202.1	Siansivirga zeaxanthinifaciens CC-SAMT-1	3303986	1	0.726122	0.612612	0.0877579	2.3253	-0.796474	0.124294	0.044
Flavobacteriales	GCF_000963865.1	NZ_CP011071.1	Muricauda lutaonensis CC-HSB-11	3274259	1	0.434179	0.429081	0.0976636	1.56976	0.0949139	0.0531915	0.002
Flavobacteriales	GCF_000973105.1	NC_015844.1	Zobellia galactanivorans	5521712	1	0.533977	0.492032	0.0953362	1.65489	-0.157364	0.0736842	0
Flavobacteriales	GCF_001021975.1	NZ_CP009928.1	Chryseobacterium gallinarum DSM 27622	4633632	1	0.511441	0.486278	0.11329	1.478	-0.0927051	0.10566	0
Flavobacteriales	GCF_001310225.1	NZ_CP012898.1	Algibacter alginicilyticus HZ22	3994770	1	0.523266	0.516197	0.107104	1.59362	-0.17	0.147619	0
Flavobacteriales	GCF_001543325.1	NZ_CP013355.1	Lutibacter profundi LP1	2966978	1	0.405328	0.435321	0.0900332	1.75514	0.111852	0.0617284	0.028
Flavobacteriales	GCF_001553545.1	NZ_CP014227.1	Capnocytophaga haemolytica CCUG 32990	2688484	1	0.665068	0.544304	0.0953365	1.75392	-0.496633	0.0675676	0.002
Flavobacteriales	GCF_001648155.1	NZ_CP015199.1	Chryseobacterium glaciei IHBB 10212	4843645	1	0.588916	0.529563	0.0926325	1.86712	-0.370238	0.100358	0
Flavobacteriales	GCF_001653755.1	NZ_CP015125.1	Dokdonia donghaensis DSW-1	3293944	1	0.468449	0.455141	0.0831592	1.74301	0.0299546	0.0549451	0.34
Flavobacteriales	GCF_001697185.1	NZ_CP014224.1	Wenyingzhuangia fucanilytica CZ1127	3427057	1	0.460895	0.465501	0.0989106	1.66914	0.105611	0.123596	0.01
Flavobacteriales	GCF_001761325.1	NZ_CP017478.1	Urechidicola croceus LPB0138	3426122	1	0.487346	0.502005	0.113339	1.43742	-0.0599193	0.157895	0
Flavobacteriales	GCF_001761365.1	NZ_CP017477.1	Polaribacter vadi LPB0003	3809314	1	0.414323	0.429379	0.106654	1.70101	0.247433	0.129808	0
Flavobacteriales	GCF_001761465.1	NZ_CP017479.1	Flavobacterium gilvum EM1308	4402594	1	0.668268	0.597784	0.0884729	2.1634	-0.626486	0.149321	0.07
Flavobacteriales	GCF_001831475.1	NZ_CP017688.1	Flavobacterium crassostreae LPB0076	3027315	1	0.479306	0.456795	0.079976	1.87167	-0.00712243	0.0365854	0.028
Flavobacteriales	GCF_001857965.1	NZ_CP017774.1	Flavobacterium commune PK15	3851214	1	0.557882	0.509358	0.0969086	1.75034	-0.318686	0.079602	0
Flavobacteriales	GCF_001889005.1	NZ_CP018153.1	Gramella salexigens LPB0144	2978889	1	0.75498	0.652136	0.07377	3.07718	-1.12469	0.108434	0.046
Flavobacteriales	GCF_001889045.1	NZ_CP018155.1	Tenacibaculum todarodis LPB0136	3019213	1	0.545145	0.493985	0.0869268	1.81204	-0.239065	0.0654762	0.014
Flavobacteriales	GCF_001913155.1	NZ_CP018760.1	Maribacter hydrothermalis T28 voucher KX022625	4271158	1	0.600692	0.543321	0.0906262	1.84685	-0.437793	0.0811966	0.004
Flavobacteriales	GCF_001951155.1	NZ_CP016359.1	Gramella flava JLT2011	4007868	1	0.696099	0.624822	0.0754861	2.32677	-0.652997	0.133929	0.06
Flavobacteriales	GCF_001975665.1	NZ_CP019419.1	Polaribacter reichenbachii 6Alg 8T	4125014	1	0.651183	0.582324	0.102851	1.84534	-0.503902	0.193694	0.002
Flavobacteriales	GCF_002023665.2	NZ_CP023401.1	Elizabethkingia anophelis R26	4058311	1	0.580132	0.560676	0.0920624	1.87044	-0.354907	0.130802	0.06
Flavobacteriales	GCF_002024805.1	NZ_CP014337.1	Elizabethkingia bruuniana G0146	4433522	1	0.586771	0.537068	0.0974362	1.79001	-0.326159	0.140684	0
Flavobacteriales	GCF_002209445.1	NZ_CP022022.1	Capnocytophaga endodontalis ChDC OS43	3412686	1	0.399177	0.420892	0.0849677	1.84947	0.154127	0.056701	0.014
Flavobacteriales	GCF_002269385.1	NZ_CP022957.1	Maribacter cobaltidurans B1	4639957	1	0.565873	0.498634	0.0911709	1.72228	-0.273803	0.0617761	0
Flavobacteriales	GCF_002285635.2	NZ_CP023049.2	Chryseobacterium piperi ATCC BAA-1782	4501946	1	0.651984	0.551436	0.0946023	1.84556	-0.546982	0.0853659	0
Flavobacteriales	GCF_002302565.1	NZ_CP022382.1	Capnocytophaga canimorsus 7120	2414275	1	0.356494	0.373375	0.0621753	1.97576	0.234318	0.00769231	0.02
Flavobacteriales	GCF_002369955.1	NZ_AP014564.1	Ichthyobacterium seriolicida JBKA-6	1921407	1	0.833196	0.705838	0.0882182	3.37964	-1.31219	0.345679	0.228
Flavobacteriales	GCF_002770595.1	NZ_CP022986.1	Chryseobacterium camelliae Dolsongi-HT1	4376354	1	0.722054	0.590421	0.106748	1.89907	-0.627575	0.162055	0
Flavobacteriales	GCF_002886045.1	NZ_CP025791.1	Flavivirga eckloniae ECD14	5665358	1	0.555391	0.507249	0.109009	1.59926	-0.183721	0.142857	0
Flavobacteriales	GCF_002893765.1	NZ_CP025938.1	Tamlana carrageenivorans UJ94	4116543	1	0.648806	0.565032	0.0914002	1.93613	-0.53224	0.134259	0
Flavobacteriales	GCF_002966125.1	NZ_CP027062.1	Pukyongia salina RR4-38	3182272	1	0.332476	0.405723	0.101203	1.55201	0.246148	0.0555556	0
Flavobacteriales	GCF_003024155.1	NZ_CP028136.1	Gramella fulva SH35	4380140	1	0.687512	0.577153	0.0963116	1.82865	-0.502146	0.122449	0.038
Flavobacteriales	GCF_003055625.1	NZ_CP028811.1	Flavobacterium magnum HYN0048	3464207	1	0.431731	0.439437	0.0982002	1.69391	0.104278	0.0860215	0.138
Flavobacteriales	GCF_003076455.1	NZ_CP020918.1	Flavobacterium faecale WV33	4621116	1	0.55655	0.511652	0.0878974	1.89766	-0.261016	0.101695	0
Flavobacteriales	GCF_003076475.1	NZ_CP020919.1	Flavobacterium kingsejongi WV39	4224053	1	0.500917	0.48509	0.0885361	1.6931	-0.210419	0.026087	0
Flavobacteriales	GCF_003096035.1	NZ_CP029186.1	Flavobacterium album HYN0059	3983546	1	0.464482	0.466369	0.0970376	1.52335	-0.0401407	0.0533333	0
Flavobacteriales	GCF_003097535.1	NZ_CP029187.1	Flavobacterium pallidum HYN0049	3552756	1	0.386883	0.427456	0.10488	1.54615	0.16082	0.0594595	0.002
Flavobacteriales	GCF_003122385.1	NZ_CP029255.1	Flavobacterium crocinum HYN0056	5877431	1	0.508765	0.490144	0.088816	1.69476	-0.140421	0.0662461	0
Flavobacteriales	GCF_003148385.1	NZ_CP029463.1	Flavobacterium sediminis MEBiC07310	3441304	1	0.614313	0.535246	0.0977675	1.63952	-0.331443	0.0833333	0.012
Flavobacteriales	GCF_003269425.1	NZ_CP030104.1	Muricauda aurantiaca HME9304	3772469	1	0.361621	0.425955	0.100099	1.61221	0.212245	0.0809524	0.004
Flavobacteriales	GCF_003312915.1	NZ_CP030261.1	Flavobacterium fluviale HYN0086	4839571	1	0.594972	0.519336	0.0832701	1.87429	-0.39011	0.0415094	0
Flavobacteriales	GCF_003344925.1	NZ_CP031188.1	Flavobacterium arcticum SM1502	2970356	1	0.551953	0.498184	0.109119	1.50579	-0.148391	0.144578	0
Flavobacteriales	GCF_003815775.1	NZ_CP033926.1	Chryseobacterium joostei DSM 16927	4860412	1	0.694791	0.577478	0.104713	1.8062	-0.549946	0.157895	0
Flavobacteriales	GCF_003815915.1	NZ_CP033929.1	Chryseobacterium indoltheticum ATCC 27950	4253895	1	0.577382	0.516607	0.0876926	1.80014	-0.28358	0.0846774	0
Flavobacteriales	GCF_003860505.1	NZ_CP034158.1	Kaistella daneshvariae H3001	2469733	1	0.610472	0.56998	0.0963177	1.91316	-0.395222	0.215827	0.054
Flavobacteriales	GCF_003860525.1	NZ_CP034161.1	Epilithonimonas vandammei F5649	3276391	1	0.589877	0.532501	0.0860201	1.737	-0.291737	0.0815217	0.09
Flavobacteriales	GCF_003860565.1	NZ_CP034157.1	Cloacibacterium normanense NRS-1	2759562	1	0.670197	0.583776	0.106388	1.82278	-0.47782	0.233766	0.002
Flavobacteriales	GCF_003860585.1	NZ_CP034159.1	Kaistella carnis G0081	3230102	1	0.6419	0.573234	0.106194	1.7807	-0.510426	0.157609	0
Flavobacteriales	GCF_003966335.1	NZ_CP034549.1	Nonlabens ponticola MJ115	2872100	1	0.64558	0.536881	0.0893609	1.93267	-0.543853	0.0617284	0
Flavobacteriales	GCF_004014855.1	NZ_CP034930.1	Apibacter raozihei HY041	3293048	1	0.738602	0.62272	0.0934764	2.25698	-0.821162	0.202186	0.002
Flavobacteriales	GCF_004139715.1	NZ_CP035544.1	Muriicola soli MMS17-SY002	3067493	1	0.582559	0.530147	0.0938229	1.74383	-0.349521	0.077381	0.002
Flavobacteriales	GCF_004355225.1	NZ_CP037933.1	Flavobacterium nackdongense GS13	4217227	1	0.633803	0.557259	0.116911	1.60621	-0.403445	0.192825	0
Flavobacteriales	GCF_004359195.1	NZ_CP037954.1	Chryseobacterium salivictor NBC 122	3139453	1	0.611936	0.558949	0.10364	1.72575	-0.432278	0.112994	0.004
Flavobacteriales	GCF_004797125.1	NZ_CP038810.1	Flavobacterium sangjuense GS03	3130338	1	0.50673	0.499639	0.11155	1.52626	-0.190871	0.0903614	0
Flavobacteriales	GCF_005943945.1	NZ_CP040710.1	Aggregatimonas sangjinii F202Z8	4723614	1	0.421984	0.443946	0.104267	1.49734	0.0647693	0.076	0
Flavobacteriales	GCF_006065315.1	NZ_CP040749.1	Aureibaculum algae 10Alg 115	5168958	1	0.494834	0.456507	0.100559	1.60188	-0.0265668	0.0763636	0
Flavobacteriales	GCF_006159205.1	NZ_CP040812.1	Antarcticibacterium flavum JB01H24	4353683	1	0.612393	0.548987	0.0956138	1.75043	-0.364993	0.135593	0.086
Flavobacteriales	GCF_006974145.1	NZ_CP039456.1	Changchengzhania lutea SM1355	4130958	1	0.552913	0.512679	0.0914746	1.8339	-0.255447	0.0964912	0
Flavobacteriales	GCF_007197735.1	NZ_CP041637.1	Formosa sediminum PS13	3934786	1	0.565423	0.527172	0.0913617	1.93874	-0.383323	0.0837209	0
Flavobacteriales	GCF_007993795.1	NZ_CP042476.1	Antarcticibacterium arcticum PAMC 28998	3409178	1	0.675576	0.581736	0.09765	1.87772	-0.539427	0.171875	0.026
Flavobacteriales	GCF_008000935.1	NZ_CP042831.1	Flavobacterium alkalisoli XS-5	3985855	1	0.569282	0.532349	0.0806828	1.88454	-0.396736	0.047619	0.198
Flavobacteriales	GCF_009362255.1	NZ_CP045192.1	Tenacibaculum mesophilum DSM 13764	3358580	1	0.46491	0.441627	0.0840297	1.67585	-0.0558789	0.0210526	0.002
Flavobacteriales	GCF_009363055.1	NZ_CP045292.1	Flavobacterium haoranii KCTC 23008	2871082	1	0.399844	0.414831	0.0876608	1.77923	0.211199	0.0617284	0.278
Flavobacteriales	GCF_009792295.1	NZ_CP039934.1	Myroides fluvii CJ210	3766904	1	0.804309	0.676532	0.0884594	2.46536	-0.947066	0.280193	0.026
Flavobacteriales	GCF_009901525.1	NZ_CP019288.1	Kordia antarctica IMCC3317	5500985	1	0.600347	0.521175	0.106179	1.57504	-0.234327	0.12585	0
Flavobacteriales	GCF_011044175.1	NZ_CP049057.1	Rasiella rasia RR4-40	3388965	1	0.627444	0.531438	0.0962084	1.84733	-0.485819	0.0740741	0
Flavobacteriales	GCF_011068285.1	NZ_CP049616.1	Muricauda oceani 501str8	4610330	1	0.539475	0.514398	0.0917406	1.66248	-0.248077	0.0716981	0.028
Flavobacteriales	GCF_013389455.1	NZ_CP058278.1	Flavobacterium inviolabile P2-65	3913347	1	0.501905	0.484579	0.107428	1.49791	-0.133147	0.0630631	0
Flavobacteriales	GCF_013394595.1	NZ_CP053348.1	Winogradskyella forsetii HL857	4512651	1	0.410544	0.444727	0.0900121	1.65631	0.0626627	0.0491803	0.002
Flavobacteriales	GCF_013394655.1	NZ_CP053351.1	Winogradskyella schleiferi Z215	4560973	1	0.277562	0.376853	0.0990677	1.82133	0.503582	0.064257	0
Flavobacteriales	GCF_013402795.1	NZ_CP058595.1	Costertonia aggregata KCCM 42265	3910334	1	0.57752	0.527574	0.0937244	1.75437	-0.324338	0.110132	0.012
Flavobacteriales	GCF_014295415.1	NZ_CP052909.1	Constantimarinum furrinae ALE3EI	2987299	1	0.519502	0.486892	0.085828	1.72898	-0.207593	0.0294118	0
Flavobacteriales	GCF_014352875.1	NZ_CP060695.1	Polaribacter pectinis L12M9	3471153	1	0.613275	0.528295	0.0815415	1.96798	-0.478711	0.0416667	0.002
Flavobacteriales	GCF_014524565.1	NZ_CP060139.1	Croceimicrobium hydrocarbonivorans A20-9	4035598	1	0.539111	0.501186	0.0842211	1.83195	-0.258285	0.0577778	0.006
Flavobacteriales	GCF_014764305.1	NZ_CP061703.1	Mesoflavibacter profundi YC1039	3088198	1	0.579966	0.505749	0.0920805	1.6475	-0.301023	0.0520231	0
Flavobacteriales	GCF_014784055.1	NZ_CP061813.1	Polaribacter haliotis KCTC 52418	3800626	1	0.574529	0.543881	0.077054	1.97375	-0.379201	0.0539216	0.306
Flavobacteriales	GCF_015191005.1	NZ_CP040442.1	Kaistella flava (ex Peng et al. 2021) 7-3A	3716699	1	0.715138	0.625092	0.0890533	2.07632	-0.624992	0.23445	0.902
Flavobacteriales	GCF_015476115.1	NZ_CP064295.1	Aegicerativicinus sediminis SM2-F	4094245	1	0.663912	0.562196	0.105327	1.81097	-0.485892	0.188341	0
Flavobacteriales	GCF_016726985.1	NZ_CP068108.1	Myroides odoratus FDAARGOS_1131	4242475	1	0.846071	0.713173	0.0857354	3.22831	-1.23488	0.351464	0.008
Flavobacteriales	GCF_016757735.1	NZ_CP068439.1	Aequorivita iocasae KX20305	3353883	1	0.682163	0.579365	0.0833362	2.1026	-0.642524	0.0777202	0.242
Flavobacteriales	GCF_017352115.1	NZ_CP071448.1	Flavobacterium endoglycinae BB8	5513159	1	0.542818	0.502365	0.10997	1.50028	-0.19674	0.10231	0
Flavobacteriales	GCF_017498485.1	NZ_CP071795.1	Polaribacter batillariae G4M1	3890129	1	0.358895	0.393075	0.0896078	1.7508	0.308561	0.038835	0.406
Flavobacteriales	GCF_017569185.1	NZ_CP071869.1	Polaribacter cellanae SM13	4143164	1	0.530776	0.469732	0.114546	1.50287	-0.0964517	0.108597	0
Flavobacteriales	GCF_017948305.1	NZ_CP072842.1	Faecalibacter bovis ZY171143	2835235	1	0.64898	0.567348	0.0895604	1.90977	-0.426997	0.160714	0.388
Flavobacteriales	GCF_019565455.1	NZ_CP067377.1	Flavobacterium oreochromis Costa Rica 04-02-TN	3540003	1	0.622718	0.580998	0.0962604	1.89554	-0.5047	0.145161	0.02
Flavobacteriales	GCF_019613795.1	NZ_CP080429.1	Flavobacterium litorale WSW3-B6	2725095	1	0.50501	0.507651	0.0974362	1.62215	-0.165156	0.0849673	0.002
Flavobacteriales	GCF_019740355.2	NZ_CP091819.1	Paracrocinitomix mangrovi GM2-3-6-6	4365762	1	0.382101	0.391237	0.0860756	1.81029	0.2521	0.0447154	0.22
Flavobacteriales	GCF_019930725.1	NZ_CP082870.1	Capnocytophaga ochracea FDAARGOS_1468	2615469	1	0.481726	0.466211	0.102074	1.54243	-0.0608578	0.0729927	0
Flavobacteriales	GCF_019968605.1	NZ_CP082966.1	Polaribacter litorisediminis OITF-11	4339639	1	0.376524	0.426927	0.0974638	1.59779	0.171008	0.0562771	0
Flavobacteriales	GCF_020886055.1	NZ_AP025184.1	Flavobacterium ammoniigenes GENT5	2263087	1	0.541167	0.504981	0.091007	1.71257	-0.161781	0.08	0.096
Flavobacteriales	GCF_020886115.1	NZ_AP025185.1	Flavobacterium ammonificans SHINM13	2409408	1	0.479338	0.504058	0.109703	1.57141	-0.0272832	0.183206	0.002
Flavobacteriales	GCF_020911865.1	NZ_CP087131.1	Chryseobacterium turcicum C-17	4219626	1	0.763376	0.620819	0.100702	2.17041	-0.804588	0.17551	0
Flavobacteriales	GCF_020985365.1	NZ_CP087583.1	Chryseobacterium faecale F4	2658494	1	0.637846	0.573586	0.102529	1.81084	-0.398482	0.24026	0.02
Flavobacteriales	GCF_021172145.1	NZ_CP089095.1	Flavobacterium cyclinae KSM-R2A25	3017062	1	0.631729	0.571189	0.0799895	2.24326	-0.540509	0.106509	0.07
Flavobacteriales	GCF_021172165.1	NZ_CP089096.1	Flavobacterium channae KSM-R2A30	2808467	1	0.709216	0.580722	0.0900772	1.91905	-0.610677	0.0931677	0.038
Flavobacteriales	GCF_021183825.1	NZ_CP089211.1	Sinomicrobium kalidii HD2P242	5364211	1	0.586817	0.541877	0.08854	1.85088	-0.376872	0.105455	0.058
Flavobacteriales	GCF_021278965.1	NZ_CP065589.1	Chryseobacterium capnotolerans isolate DH-B6	5357258	1	0.610141	0.512486	0.119259	1.50006	-0.260428	0.148026	0
Flavobacteriales	GCF_021650975.2	NZ_CP091285.1	Flavobacterium jumunjinense HME7102	4671850	1	0.479018	0.475205	0.0752582	1.88101	-0.117124	0.0373134	0.204
Flavobacteriales	GCF_022760175.1	NZ_CP094326.1	Zhouia spongiae HN-Y44	4040482	1	0.529106	0.482322	0.0930311	1.63693	-0.123287	0.0707547	0
Flavobacteriales	GCF_022807975.1	NZ_CP094358.1	Abyssalbus ytuae MT3330	4365036	1	0.49027	0.439117	0.0786897	1.6609	-0.201761	0.0215517	0
Flavobacteriales	GCF_022811665.1	NZ_CP094529.1	Chryseobacterium sp. ADR-1	3131263	1	0.78167	0.669987	0.0744939	3.01406	-1.08107	0.169492	0.026
Flavobacteriales	GCF_022811685.1	NZ_CP094532.1	Chryseobacterium suipulveris SC2-2	3037983	1	0.462269	0.484549	0.111662	1.55703	-0.0220753	0.142857	0
Flavobacteriales	GCF_023008245.1	NZ_CP090145.1	Flavobacterium sediminilitoris YSM-43	3913692	1	0.558115	0.530428	0.0832221	1.97667	-0.279188	0.132743	0.052
Flavobacteriales	GCF_023195775.1	NZ_CP096205.1	Flavobacterium azooxidireducens IGB 4-14	3823204	1	0.475933	0.457758	0.0874701	1.70019	-0.0735002	0.0528846	0.002
Flavobacteriales	GCF_023272795.1	NZ_CP096829.1	Flavobacterium humidisoli MMS21-Er5	5636211	1	0.550743	0.508022	0.0982309	1.69438	-0.284224	0.0855263	0
Flavobacteriales	GCF_024362345.1	NZ_CP101505.1	Polaribacter dokdonensis KCTC 12392	3087453	1	0.639089	0.571063	0.0845801	2.18234	-0.623949	0.0867052	0.006
Flavobacteriales	GCF_024918935.1	NZ_CP103460.1	Polaribacter undariae KCTC 42175	4418414	1	0.535735	0.503258	0.107071	1.60654	-0.12952	0.134783	0
Flavobacteriales	GCF_025244665.1	NZ_CP104205.1	Maribacter sp. HL-LV01	3864532	1	0.5192	0.494767	0.0881868	1.64279	-0.172448	0.0507614	0.08
Flavobacteriales	GCF_025403485.1	NZ_CP099966.1	Chryseobacterium sp. CJ51	5050391	1	0.579971	0.529107	0.0983378	1.69019	-0.334792	0.0819113	0
Flavobacteriales	GCF_027941755.1	NZ_CP115916.1	Tenacibaculum retecalamus 18-3228-7B	2889216	1	0.383437	0.41038	0.0791523	1.78863	0.13869	0.0248447	0.678
Flavobacteriales	GCF_027941775.1	NZ_CP115917.1	Tenacibaculum pacificus 18-2881-A	2791743	1	0.44653	0.444361	0.0790863	1.84575	0.0832955	0.047619	0.046
Flavobacteriales	GCF_028743515.1	NZ_CP117969.1	Imtechella halotolerans JCM 17677	3113269	1	0.610834	0.528485	0.0837655	1.92641	-0.452764	0.0643275	0.09
Flavobacteriales	GCF_900119795.1_MARIT	NZ_LT634361.1	Tenacibaculum maritimum NCIMB 2154 MARIT	3435971	1	0.455157	0.45735	0.110324	1.47869	0.0388172	0.111111	0
Flavobacteriales	GCF_900186945.1_48903	NZ_LT906475.1	Riemerella anatipestifer NCTC11014	2156703	1	0.790795	0.701844	0.0653423	4.21323	-1.50923	0.195122	0.088
Flavobacteriales	GCF_900187185.1_50618	NZ_LT906465.1	Chryseobacterium taklimakanense NCTC13490	2764880	1	0.648501	0.563813	0.118573	1.54265	-0.338021	0.248447	0
Flavobacteriales	GCF_900187255.1_51184	NZ_LT906449.1	Capnocytophaga haemolytica NCTC12947	2688499	1	0.657306	0.534282	0.100953	1.67522	-0.475771	0.0608108	0
Flavobacteriales	GCF_900198195.1_Tjejuense	NZ_LT899436.1	Tenacibaculum jejuense KCTC 22618(T) TJEJU	4614879	1	0.600424	0.504947	0.103944	1.57271	-0.334733	0.0694981	0
Flavobacteriales	GCF_900475375.1_42685	NZ_LS483376.1	Elizabethkingia meningoseptica NCTC10016	3874791	1	0.577116	0.547902	0.0911862	1.76014	-0.30929	0.104545	0.592
Flavobacteriales	GCF_900636535.1_42727	NZ_LR134289.1	Chryseobacterium gleum NCTC11432	5606922	1	0.586987	0.542083	0.0932687	1.77721	-0.35355	0.0996979	0.01
Flavobacteriales	GCF_900637665.1_52437	NZ_LR134386.1	Chryseobacterium nakagawai NCTC13529	5602501	1	0.572639	0.517793	0.094244	1.72784	-0.274215	0.100304	0
Flavobacteriales	GCF_900637795.1_52592	NZ_LR134404.1	Weeksella virosa NCTC11634	2287133	1	0.766481	0.62101	0.116369	2.02168	-0.729386	0.318182	0
Flavobacteriales	GCF_900637895.1_52700	NZ_LR134441.1	Kaistella antarctica NCTC13489	3137220	1	0.574978	0.553389	0.0774621	2.1371	-0.3354	0.139665	0.024
Flavobacteriales	GCF_900638245.1_56772	NZ_LR134503.1	Kaistella jeonii NCTC13459	3288745	1	0.681155	0.590771	0.0983027	2.02889	-0.687595	0.159574	0
Flavobacteriales	GCF_907165195.1_Cryomorphaceae	NZ_OU015584.1	NZ_OU015584.1 Parvicella tangerina AS29M-1	3980026	1	0.433677	0.432117	0.0936371	1.63771	0.0943398	0.0491071	0.012
Fusobacteria	GCF_000023905.1	NC_013192.1	Leptotrichia buccalis C-1013-b	2465610	1	0.816267	0.709642	0.0816322	3.18126	-1.16916	0.298611	0.616
Fusobacteria	GCF_000024405.1	NC_013517.1	Sebaldella termitidis ATCC 33386	4418842	1	0.960359	0.922175	0.0122881	31.4314	-4.49001	0.721374	0.016
Fusobacteria	GCF_000024565.1	NC_013515.1	Streptobacillus moniliformis DSM 12112	1662578	1	0.989324	0.941406	0.0279152	20.5215	-4.2098	0.911111	0.178
Fusobacteria	GCF_000158275.2	NZ_CP007062.1	Fusobacterium nucleatum subsp. animalis 7_1	2507720	1	0.738565	0.651292	0.0895449	2.28604	-0.739565	0.275168	0.498
Fusobacteria	GCF_000162235.2	NC_022196.1	Fusobacterium nucleatum subsp. vincentii 3_1_36A2	2268272	1	0.875751	0.765541	0.0688485	4.44102	-1.6138	0.44697	0.332
Fusobacteria	GCF_000163915.2	NZ_CP007064.1	Fusobacterium nucleatum subsp. vincentii 3_1_27 1	1801686	1	0.849482	0.719857	0.0725267	3.32327	-1.18988	0.363636	0.122
Fusobacteria	GCF_000165505.1	NC_014632.1	Ilyobacter polytropus DSM 2926	2046464	1	0.939482	0.885545	0.0281351	11.5548	-2.74173	0.697479	0.244
Fusobacteria	GCF_000400875.1	NC_021281.1	Fusobacterium nucleatum subsp. animalis 4_8	2261267	1	0.816133	0.681943	0.102811	2.6007	-1.00915	0.418605	0.01
Fusobacteria	GCF_000973085.1	NZ_CP011280.1	Sneathia vaginalis SN35	1330224	1	0.967801	0.882286	0.0398985	11.1995	-2.84846	0.706667	0.048
Fusobacteria	GCF_001274535.1	NZ_CP012410.1	Leptotrichia sp. oral taxon 212 W10393	2444904	1	0.986152	0.94471	0.0207565	27.4877	-4.85169	0.9	0.298
Fusobacteria	GCF_001296085.1	NZ_CP012713.1	Fusobacterium nucleatum subsp. animalis KCOM 1279	2549353	1	0.853539	0.705213	0.0920589	3.04399	-1.23352	0.331034	0.006
Fusobacteria	GCF_001296125.1	NZ_CP012714.1	Fusobacterium nucleatum subsp. vincentii ChDC F8 KCOM 1231	2038535	1	0.845505	0.726039	0.0706916	3.71894	-1.35584	0.324561	0.404
Fusobacteria	GCF_001296145.1	NZ_CP012715.1	Fusobacterium nucleatum subsp. animalis KCOM 1325	2310804	1	0.732027	0.631476	0.0949253	2.26181	-0.761077	0.255474	0.116
Fusobacteria	GCF_001296165.1	NZ_CP012716.1	Fusobacterium nucleatum subsp. nucleatum ChDC F316 KCOM 1322	2227266	1	0.843402	0.724853	0.0833398	3.58746	-1.37362	0.40625	0.16
Fusobacteria	GCF_001433955.1	NZ_CP013121.1	Fusobacterium nucleatum subsp. polymorphum ChDC F306	2600840	1	0.800224	0.72985	0.0678609	3.96637	-1.32892	0.383117	0.384
Fusobacteria	GCF_001455085.1	NZ_CP013336.1	Fusobacterium hwasookii ChDC F206	2424685	1	0.866352	0.70323	0.0921638	2.6132	-0.99203	0.430556	0.094
Fusobacteria	GCF_001455105.1	NZ_CP013334.1	Fusobacterium hwasookii ChDC F300	2521574	1	0.847615	0.721064	0.0790302	3.40186	-1.24682	0.350993	0.676
Fusobacteria	GCF_001455145.1	NZ_CP013331.1	Fusobacterium hwasookii ChDC F174	2463707	1	0.848615	0.726472	0.0902835	3.33716	-1.27367	0.411348	0.136
Fusobacteria	GCF_001457555.1	NZ_LN831027.1	Fusobacterium nucleatum subsp. polymorphum NCTC10562 1	2443126	1	0.796796	0.753124	0.053178	5.08775	-1.54889	0.358621	0.006
Fusobacteria	GCF_001553645.1	NZ_CP014231.1	Leptotrichia sp. oral taxon 847 F0260	2194935	1	0.940932	0.81151	0.0814134	5.61166	-2.02503	0.611111	0.04
Fusobacteria	GCF_002211605.1	NZ_CP022122.1	Fusobacterium nucleatum subsp. nucleatum ChDC F317	2233010	1	0.818873	0.710606	0.0803666	3.48307	-1.30266	0.356589	0.094
Fusobacteria	GCF_002211625.1	NZ_CP022123.1	Fusobacterium nucleatum subsp. polymorphum KCOM 1275	2521394	1	0.78815	0.685901	0.0852236	2.87861	-1.03036	0.28	0.1
Fusobacteria	GCF_002240055.1	NZ_CP016753.1	Leptotrichia sp. oral taxon 498 F0590	2152181	1	0.901487	0.741084	0.0887504	2.78441	-1.06377	0.507812	0.466
Fusobacteria	GCF_002763595.1	NZ_CP024698.1	Fusobacterium pseudoperiodonticum KCOM 1283	2222370	1	0.675601	0.572958	0.0859981	2.07598	-0.567914	0.109375	0.232
Fusobacteria	GCF_002763625.1	NZ_CP024699.1	Fusobacterium pseudoperiodonticum KCOM 1261	2372880	1	0.71968	0.580768	0.0999686	1.93949	-0.656435	0.125	0
Fusobacteria	GCF_002763695.1	NZ_CP024700.1	Fusobacterium pseudoperiodonticum KCOM 1263	2651118	1	0.666183	0.569987	0.0975493	1.90697	-0.466651	0.148148	0.022
Fusobacteria	GCF_002763735.1	NZ_CP024701.1	Fusobacterium pseudoperiodonticum KCOM 1277	2324076	1	0.699752	0.605649	0.0803931	2.53385	-0.765133	0.10219	0.048
Fusobacteria	GCF_002763775.1	NZ_CP024702.1	Fusobacterium pseudoperiodonticum KCOM 1282	2216236	1	0.710611	0.594774	0.0937871	2.13076	-0.665196	0.155039	0.012
Fusobacteria	GCF_002763815.1	NZ_CP024703.1	Fusobacterium pseudoperiodonticum KCOM 2305	2273832	1	0.709852	0.60024	0.0877202	2.20432	-0.763327	0.10687	0.304
Fusobacteria	GCF_002763875.1	NZ_CP024704.1	Fusobacterium pseudoperiodonticum KCOM 2555	2477385	1	0.714516	0.593573	0.0974933	2.1182	-0.659891	0.194444	0
Fusobacteria	GCF_002763915.1	NZ_CP024731.1	Fusobacterium pseudoperiodonticum KCOM 1262	2643576	1	0.686553	0.60093	0.0907468	2.13492	-0.626503	0.148148	0.08
Fusobacteria	GCF_002763925.1	NZ_CP024705.1	Fusobacterium pseudoperiodonticum KCOM 2653	2291059	1	0.643197	0.526041	0.104186	1.60539	-0.410348	0.0740741	0
Fusobacteria	GCF_002764055.1	NZ_CP024749.1	Fusobacterium nucleatum subsp. vincentii KCOM 2931	2087706	1	0.893908	0.714532	0.0993693	2.88455	-1.17648	0.470588	0.082
Fusobacteria	GCF_002983685.1	NZ_CP027400.1	Streptobacillus moniliformis FDAARGOS_310	1675227	1	0.98854	0.91332	0.043719	12.4598	-3.20248	0.857143	0.024
Fusobacteria	GCF_003019295.1	NZ_CP028101.1	Fusobacterium nucleatum subsp. nucleatum 25586	2180101	1	0.785747	0.689258	0.0851129	2.95223	-1.09137	0.344262	0.434
Fusobacteria	GCF_003019315.1	NZ_CP028102.1	Fusobacterium mortiferum ATCC 9817	2716766	1	0.91872	0.770483	0.091489	3.49069	-1.41032	0.536145	0.048
Fusobacteria	GCF_003019655.1	NZ_CP028103.1	Fusobacterium varium ATCC 27725	3303644	1	0.942884	0.854923	0.0514778	8.33999	-2.52701	0.684211	0.754
Fusobacteria	GCF_003019675.1	NZ_CP028105.1	Fusobacterium ulcerans ATCC 49185	3537675	1	0.943607	0.850947	0.0489939	8.34052	-2.44755	0.64878	0.85
Fusobacteria	GCF_003019695.1	NZ_CP028106.1	Fusobacterium gonidiaformans ATCC 25563	1678881	1	0.974872	0.882057	0.0488388	9.82608	-2.76593	0.72449	0.014
Fusobacteria	GCF_003019715.1	NZ_CP028107.1	Fusobacterium necrophorum subsp. funduliforme 1_1_36S	2286018	1	0.859081	0.730178	0.100532	2.99321	-1.12103	0.473684	0.042
Fusobacteria	GCF_003019755.1	NZ_CP028108.1	Fusobacterium periodonticum 2_1_31	2541084	1	0.748796	0.650082	0.0856145	2.65239	-0.967866	0.212329	0.06
Fusobacteria	GCF_003019785.1	NZ_CP028109.1	Fusobacterium nucleatum subsp. nucleatum ATCC 23726	2299539	1	0.784157	0.697942	0.0750012	2.96858	-1.05772	0.28125	0.004
Fusobacteria	GCF_003732505.1	NZ_CP018196.1	Fusobacterium necrophorum subsp. funduliforme F1291	2135983	1	0.944577	0.841238	0.0587485	7.00282	-2.19769	0.592	0.142
Fusobacteria	GCF_003732525.1	NZ_CP019306.1	Fusobacterium necrophorum subsp. funduliforme F1260	2288480	1	0.898374	0.723945	0.108779	2.76326	-1.10896	0.489209	0.002
Fusobacteria	GCF_003812825.1	NZ_CP033837.1	Fusobacterium necrophorum FDAARGOS_565	2678402	1	0.889742	0.713764	0.102206	2.63423	-1.04378	0.468966	0.024
Fusobacteria	GCF_004006635.1	NZ_CP034842.1	Fusobacterium necrophorum subsp. necrophorum ATCC 25286	2678415	1	0.840405	0.678529	0.10159	2.35062	-0.862954	0.37931	0.246
Fusobacteria	GCF_007990365.1	NZ_AP019831.1	Leptotrichia trevisanii JMUB3870	2829322	1	0.941475	0.880534	0.0336551	13.4853	-3.19678	0.683544	0.616
Fusobacteria	GCF_007990385.1	NZ_AP019834.1	Leptotrichia wadei JMUB3933	2361227	1	0.95295	0.917566	0.0190518	26.5336	-4.66303	0.816176	0.244
Fusobacteria	GCF_007990405.1	NZ_AP019835.1	Leptotrichia wadei JMUB3934	2414633	1	0.951837	0.877282	0.0497689	8.47663	-2.62982	0.835714	0.208
Fusobacteria	GCF_007990425.1	NZ_AP019840.1	Leptotrichia trevisanii JMUB3935	2903646	1	0.941128	0.875394	0.0333969	12.6022	-3.01652	0.660714	0.94
Fusobacteria	GCF_007990445.1	NZ_AP019841.1	Leptotrichia wadei JMUB3936	2335974	1	0.969479	0.867196	0.0585363	7.77664	-2.4369	0.753731	0.136
Fusobacteria	GCF_007990505.1	NZ_AP019822.1	Pseudoleptotrichia goodfellowii JCM16774	2290729	1	0.986885	0.953358	0.0196393	29.9632	-5.13021	0.941606	0.96
Fusobacteria	GCF_007990525.1	NZ_AP019823.1	Leptotrichia hofstadii JCM16775	2548198	1	0.948612	0.901531	0.0214468	23.3242	-4.2813	0.664474	0.004
Fusobacteria	GCF_007990545.2	NZ_AP019829.2	Leptotrichia wadei JCM16777	2305216	1	0.954063	0.916355	0.0224104	23.8465	-4.45527	0.823077	0.226
Fusobacteria	GCF_007990575.1	NZ_AP019845.1	Leptotrichia trevisanii JMUB4039	2685755	1	0.937568	0.887466	0.0323053	14.7708	-3.43099	0.765101	0.04
Fusobacteria	GCF_007990635.1	NZ_AP019846.1	Leptotrichia hongkongensis JMUB5056	2261073	1	0.964178	0.910782	0.0241754	17.4242	-3.59611	0.82963	0.624
Fusobacteria	GCF_008327825.1	NZ_AP019827.1	Leptotrichia shahii JCM16776	2142946	1	0.892429	0.749096	0.0927136	3.36999	-1.29215	0.47541	0.168
Fusobacteria	GCF_013137915.1	NZ_CP053468.1	Fusobacterium nucleatum Fn12230	2421837	1	0.839358	0.734308	0.0688343	3.68638	-1.33527	0.387755	0.946
Fusobacteria	GCF_014217355.1	NZ_CP060112.1	Fusobacterium hwasookii KCOM 1249	2351860	1	0.881303	0.733127	0.0860384	3.20065	-1.21541	0.462121	0.462
Fusobacteria	GCF_014217375.1	NZ_CP060115.1	Fusobacterium hwasookii KCOM 1253	2351755	1	0.870083	0.724486	0.0843568	3.27759	-1.26381	0.390977	0.548
Fusobacteria	GCF_014337255.1	NZ_CP060637.1	Fusobacterium sp. NSJ-57	2072767	1	0.91482	0.796156	0.0667318	4.76749	-1.76072	0.606557	0.746
Fusobacteria	GCF_016127595.1	NZ_CP066022.1	Fusobacterium canifelinum FDAARGOS_999	2425164	1	0.76776	0.69087	0.0798774	3.30885	-1.20723	0.25	0
Fusobacteria	GCF_016724785.1	NZ_CP068114.1	Fusobacterium canifelinum FDAARGOS_1126	2352222	1	0.766513	0.662887	0.0878819	2.732	-1.00984	0.237037	0.178
Fusobacteria	GCF_018128225.1	NZ_CP072377.1	Leptotrichia sp. oral taxon 218 F0707	2172496	1	0.956001	0.863431	0.0449416	8.76771	-2.48476	0.704	0.416
Fusobacteria	GCF_018128245.1	NZ_CP072378.1	Leptotrichia sp. oral taxon 221 F0705	2038190	1	0.988954	0.944467	0.027453	21.1499	-4.29103	0.917431	0.092
Fusobacteria	GCF_019334605.1	NZ_CP079714.1	Streptobacillus moniliformis BK14232	1655770	1	0.979173	0.900426	0.046996	10.4806	-2.87641	0.822917	0.002
Fusobacteria	GCF_019551945.1	NZ_CP071092.1	Fusobacterium hwasookii THCT14E2	2287114	1	0.853053	0.724559	0.0797756	3.20558	-1.22655	0.419847	0.4
Fusobacteria	GCF_019552005.1	NZ_CP071093.1	Fusobacterium nucleatum subsp. vincentii THCT14A3	2052554	1	0.889196	0.750741	0.082526	3.98295	-1.49797	0.470085	0.186
Fusobacteria	GCF_019552045.1	NZ_CP071094.1	Fusobacterium nucleatum subsp. polymorphum THCT15E1	2515213	1	0.702676	0.625467	0.0930395	2.16277	-0.674199	0.261745	0.024
Fusobacteria	GCF_019552065.1	NZ_CP071096.1	Fusobacterium nucleatum subsp. polymorphum THCT7E2	2547341	1	0.809646	0.739758	0.0528	4.88928	-1.56415	0.231293	0.064
Fusobacteria	GCF_019552085.1	NZ_CP071097.1	Fusobacterium nucleatum subsp. animalis THCT7A2	2515153	1	0.799611	0.701852	0.0908171	3.06041	-1.17585	0.375887	0.046
Fusobacteria	GCF_019552105.1	NZ_CP071098.1	Fusobacterium nucleatum subsp. animalis THCT6B3	2268559	1	0.799136	0.6469	0.112461	2.18849	-0.805427	0.403101	0
Fusobacteria	GCF_019552125.1	NZ_CP071099.1	Fusobacterium nucleatum subsp. animalis THCT5A4	2490990	1	0.862055	0.737443	0.0765229	3.77929	-1.38556	0.395833	0.344
Fusobacteria	GCF_022430525.1	NZ_CP092519.1	Cetobacterium somerae CS2105-BJ	1904440	1	0.926046	0.828476	0.0436619	5.97075	-1.88122	0.564815	0.058
Fusobacteria	GCF_024220095.1	NZ_CP100429.1	Fusobacterium nucleatum subsp. polymorphum SSMR1	2443126	1	0.799451	0.750915	0.0523114	5.24991	-1.58986	0.328571	0.456
Fusobacteria	GCF_025757605.1	NZ_CP107203.1	Fusobacterium varium isolate KR001_HAM_0062	3425653	1	0.925121	0.81099	0.0708803	5.22566	-1.87183	0.604061	0.2
Fusobacteria	GCF_027947475.1	NZ_CP116231.1	Fusobacterium nucleatum JD-Fn1	2470422	1	0.799289	0.716909	0.0607729	3.9003	-1.24527	0.293706	0.158
Fusobacteria	GCF_028621975.1	NZ_CP117525.1	Fusobacterium nucleatum FNV	2194806	1	0.808343	0.669565	0.110857	2.39866	-0.966534	0.406504	0
Fusobacteria	GCF_028621995.1	NZ_CP117526.1	Fusobacterium nucleatum FNU	2057857	1	0.829097	0.728565	0.06516	4.0793	-1.39639	0.313559	0.61
Fusobacteria	GCF_028657925.1	NZ_CP117797.1	Fusobacterium nucleatum FNA	2492833	1	0.780529	0.625981	0.110187	1.9704	-0.714882	0.272727	0.008
Fusobacteria	GCF_028735995.1	NZ_CP117825.1	Fusobacterium nucleatum FNP	2651846	1	0.774739	0.709746	0.0587844	3.98593	-1.29084	0.234177	0.508
Fusobacteria	GCF_028743415.1	NZ_CP117964.1	Fusobacterium nucleatum 2_1_50A	2448186	1	0.787891	0.657795	0.102385	2.18923	-0.778763	0.384615	0.134
Fusobacteria	GCF_900095285.1_NG8563_Fusobacterium_sp_nov_lib123407	NZ_LT607734.1	Fusobacterium gastrosuis Fusobacterium gastrosuis sp. nov., P6 Po	1816688	1	0.96352	0.869297	0.0506517	8.84513	-2.59177	0.745098	0.972
Fusobacteria	GCF_900478315.1_34903	NZ_LS483487.1	Fusobacterium ulcerans NCTC12112 1	3539037	1	0.933353	0.842917	0.0487475	7.5749	-2.27922	0.640777	0.526
Fusobacteria	GCF_900637705.1_52451	NZ_LR134390.1	Fusobacterium varium NCTC10560 1	3302398	1	0.923135	0.838539	0.0531688	8.40586	-2.49709	0.643216	0.714
Fusobacteria	GCF_900683735.1_Fusobacterium_ulcerans	NZ_LR215979.1	Fusobacterium ulcerans ATCC 49185 isolate Fusobacterium ulcerans 81A6	3839419	1	0.933237	0.834155	0.0568349	7.14178	-2.21484	0.606335	0.648
Fusobacteria	GCF_902381645.1_UHGG	NZ_LR698955.1	Fusobacterium nucleatum isolate MGYG-HGUT-01347	2268272	1	0.879294	0.765411	0.068998	4.4321	-1.61111	0.44697	0.108
Gemmatimonadota	GCA_000010305.1	AP009153.1	Gemmatimonas aurantiaca T-27	4636964	4636759	0.580399	0.538652	0.115123	1.59789	-0.253077	0.177165	0
Gemmatimonadota	GCA_030623315.1	CP130612.1	Gemmatimonadaceae bacterium 138	3260361	1400	0.71376	0.611102	0.108727	1.89973	-0.567427	0.281081	0.012
Gemmatimonadota	GCA_013004105.1	CP053085.1	Gemmatimonas groenlandica TET16	5179092	3687391	0.674769	0.590559	0.10557	1.87306	-0.548964	0.202128	0
Gemmatimonadota	GCA_000522985.1	CP007128.1	Gemmatirosa kalamazoonesis KBS708	5311527	1210787	0.682972	0.594156	0.10258	1.83322	-0.480693	0.21843	0.014
Gemmatimonadota	GCA_000695095.2	CP011454.1	Gemmatimonas phototrophica AP64	4716552	1507	0.696975	0.600702	0.0994503	2.03633	-0.615994	0.170507	0.006
Planctomycota	GCF_000025185.1	NC_013720.1	Pirellula staleyi DSM 6068	6196199	1	0.388762	0.418687	0.0885695	1.64508	0.116305	0.0273038	0.038
Planctomycota	GCF_000092105.1	NC_014148.1	Planctopirus limnophila DSM 3776	5423075	1	0.514544	0.478186	0.100922	1.58279	-0.103885	0.0817121	0
Planctomycota	GCF_000165715.2	NC_015174.1	Rubinisphaera brasiliensis DSM 5305	6006602	1	0.394262	0.4	0.0887813	1.59688	0.141521	0.0168919	0.026
Planctomycota	GCF_000186345.1	NC_014962.1	Isosphaera pallida ATCC 43644	5472964	1	0.350552	0.376486	0.0843916	1.67563	0.255278	0.00858369	0.2
Planctomycota	GCF_000196115.1	NC_005027.1	Rhodopirellula baltica SH 1	7145576	1	0.510344	0.48046	0.0965926	1.62349	-0.126845	0.0840841	0
Planctomycota	GCF_000242455.2	NC_019892.1	Singulisphaera acidiphila DSM 18658	9629675	1	0.425115	0.447231	0.0975349	1.6498	0.0477019	0.0743982	0
Planctomycota	GCF_000284115.1	NC_017080.1	Phycisphaera mikurensis NBRC 102666	3803225	1	0.491359	0.473782	0.0884723	1.63135	-0.0809922	0.0416667	0.006
Planctomycota	GCF_001610835.1	NZ_CP011270.1	Planctomyces sp. SH-PL14	8442773	1	0.626347	0.562029	0.0934159	1.9127	-0.474692	0.144928	0
Planctomycota	GCF_001610855.1	NZ_CP011271.1	Gemmata sp. SH-PL17	9045424	1	0.55538	0.481287	0.0949696	1.60425	-0.212462	0.0472279	0
Planctomycota	GCF_001610875.1	NZ_CP011272.1	Pirellula sp. SH-Sr6A	6534136	1	0.423993	0.429551	0.0824026	1.72039	0.0796073	0.0342679	0.362
Planctomycota	GCF_001610895.1	NZ_CP011273.1	Planctomyces sp. SH-PL62	6507102	1	0.553513	0.492276	0.0870645	1.74231	-0.316569	0.0246914	0
Planctomycota	GCF_001956985.1	NZ_CP019082.1	Paludisphaera borealis PX4	7497544	1	0.345016	0.370506	0.0756867	1.76196	0.226774	0.013587	0.236
Planctomycota	GCF_001983935.1	NZ_CP017641.1	Fuerstiella marisgermanici NH11	8920478	1	0.484251	0.461392	0.089015	1.66968	-0.0586173	0.0629723	0
Planctomycota	GCF_001997385.1	NZ_CP019633.1	Sedimentisphaera cyanobacteriorum L21-RPul-D3	2951611	1	0.592869	0.525448	0.0908159	1.87266	-0.410489	0.0780142	0.002
Planctomycota	GCF_001999965.1	NZ_CP019646.1	Limihaloglobus sulfuriphilus SM-Chi-D1	3868357	1	0.819261	0.712024	0.074037	3.59238	-1.31354	0.265193	0.142
Planctomycota	GCF_002007645.1	NZ_CP019791.1	Anaerohalosphaera lusitana ST-NAGAB-D1	4250973	1	0.705034	0.594326	0.093784	2.1059	-0.626887	0.13615	0.002
Planctomycota	GCF_002117005.1	NZ_CP021023.1	Sedimentisphaera salicampi ST-PulAB-D4	3192293	1	0.782064	0.658468	0.0834447	2.33611	-0.766529	0.22449	0.098
Planctomycota	GCF_002277955.1	NZ_CP018477.1	Thermogutta terrifontis R1	4810751	1	0.674964	0.571664	0.103225	1.83046	-0.49715	0.169014	0
Planctomycota	GCF_003149495.1	NZ_CP025958.1	Gemmata obscuriglobus DSM 5831	8998893	1	0.489048	0.468902	0.0818633	1.7706	-0.0923643	0.04329	0
Planctomycota	GCF_007741495.1	NZ_CP036262.1	Roseimaritima multifibrata FF011L	7216590	1	0.442238	0.434919	0.0918141	1.61518	0.0183671	0.0239521	0
Planctomycota	GCF_007741515.1	NZ_CP036263.1	Adhaeretor mobilis HG15A2	5996859	1	0.522161	0.46969	0.0973395	1.6269	-0.125941	0.089404	0
Planctomycota	GCF_007741535.1	NZ_CP036525.1	Rubripirellula lacrimiformis K22.7	8542491	1	0.579133	0.523881	0.0900687	1.77671	-0.316657	0.0775194	0
Planctomycota	GCF_007747015.1	NZ_CP036353.1	Gimesia maris CA11	7626893	1	0.581938	0.535005	0.0975305	1.62129	-0.274858	0.097035	0
Planctomycota	GCF_007747215.1	NZ_CP036273.1	Urbifossiella limnaea ETA_A1	7795793	1	0.553799	0.511964	0.0830939	1.83875	-0.268238	0.0694789	0.002
Planctomycota	GCF_007747445.1	NZ_CP036425.1	Poriferisphaera corsica KS4	4291168	1	0.521118	0.471761	0.0961755	1.62013	-0.169086	0.0495495	0
Planctomycota	GCF_007747655.1	NZ_CP036274.1	Anatilimnocola aggregata ETA_A8	9007740	1	0.457427	0.447281	0.0873919	1.63838	0.0220866	0.0294785	0
Planctomycota	GCF_007747795.1	NZ_CP036275.1	Maioricimonas rarisocia Mal4	7744989	1	0.30228	0.373252	0.0897316	1.68098	0.31804	0.0433604	0.002
Planctomycota	GCF_007747995.1	NZ_CP036276.1	Symmachiella dynata Mal52	7767809	1	0.475074	0.451786	0.0837221	1.71591	-0.122592	0.0209974	0
Planctomycota	GCF_007748015.1	NZ_CP036277.1	Gimesia panareensis Pan110	7983903	1	0.466451	0.459931	0.0959459	1.60192	-0.00102563	0.0677083	0
Planctomycota	GCF_007748035.1	NZ_CP036278.1	Aeoliella mucimassa Pan181	6608792	1	0.439636	0.432326	0.0945457	1.54272	0.0153779	0.0250784	0
Planctomycota	GCF_007748075.1	NZ_CP036280.1	Mucisphaera calidilacus Pan265	3486541	1	0.435319	0.463088	0.103812	1.48599	-0.0175228	0.0718232	0
Planctomycota	GCF_007748115.1	NZ_CP036289.1	Bremerella volcania Pan97	6496182	1	0.471099	0.447302	0.0942059	1.56675	-0.0280049	0.0447761	0
Planctomycota	GCF_007750395.1	NZ_CP036281.1	Polystyrenella longa Pla110	6125480	1	0.422708	0.41424	0.0799418	1.68203	0.0275456	0.010453	0.044
Planctomycota	GCF_007750855.1	NZ_CP036291.1	Pirellulimonas nuda Pla175	6618662	1	0.373343	0.405329	0.0856675	1.72815	0.166202	0.0428135	0.152
Planctomycota	GCF_007751035.1	NZ_CP036433.1	Lignipirellula cremea Pla85_3_4	9565229	1	0.497363	0.459309	0.080087	1.79306	-0.0749475	0.0547046	0
Planctomycota	GCF_007751715.1	NZ_CP036292.1	Rosistilla oblonga CA51	7250512	1	0.379689	0.402709	0.0905241	1.80128	0.255706	0.0670732	0.262
Planctomycota	GCF_007751945.1	NZ_CP036317.1	Gimesia panareensis Pan153	8260309	1	0.58388	0.514902	0.0953515	1.73581	-0.315822	0.0780856	0
Planctomycota	GCF_007752135.1	NZ_CP036298.1	Aureliella helgolandensis Q31a	8439957	1	0.530456	0.472966	0.0885638	1.68327	-0.152467	0.0340314	0
Planctomycota	GCF_007752345.1	NZ_CP036299.1	Planctopirus ephydatiae spb1	5214061	1	0.46343	0.459871	0.103889	1.58393	0.0370656	0.117409	0
Planctomycota	GCF_008065095.1	NZ_CP042911.1	Gemmata obscuriglobus DSM 5831_A	8999201	1	0.463932	0.456103	0.0798216	1.78393	-0.014105	0.0411255	0.022
Planctomycota	GCF_008065135.1	NZ_CP042914.1	Roseimaritima ulvae UC8	8212515	1	0.618745	0.532239	0.0941627	1.79764	-0.491174	0.0405405	0
Planctomycota	GCF_008087625.1	NZ_CP042997.1	Aquisphaera giovannonii OJF2	10370956	1	0.563338	0.507053	0.0897597	1.6875	-0.306764	0.0424242	0
Planctomycota	GCF_008087665.1	NZ_CP042912.1	Mariniblastus fucicola FC18	6570840	1	0.421647	0.421593	0.0890982	1.62616	0.107699	0.0190476	0.018
Planctomycota	GCF_008254045.1	NZ_CP042425.1	Limnoglobus roseus PX52	9378099	1	0.468494	0.443576	0.0930773	1.60155	-0.0223139	0.0386847	0
Planctomycota	GCF_008298035.1	NZ_CP042910.1	Gimesia maris DSM 8797	7816689	1	0.545224	0.501457	0.110082	1.53572	-0.175029	0.113757	0
Planctomycota	GCF_009002475.1	NZ_AP019860.1	Candidatus Uabimicrobium amorphum SRT547	9503417	1	0.491927	0.481618	0.103339	1.55077	-0.107871	0.0949074	0
Planctomycota	GCF_009177095.1	NZ_AP021861.1	Lacipirellula parvula PX69	6922258	1	0.46032	0.431603	0.0897034	1.56137	-0.0120377	0.03125	0
Planctomycota	GCF_009720525.1	NZ_CP043930.1	Gimesia benthica E7	8027492	1	0.617405	0.536894	0.0987928	1.71262	-0.377412	0.102244	0
Planctomycota	GCF_009720545.1	NZ_CP043931.1	Gimesia maris DSM 8797_A	7818248	1	0.524111	0.500664	0.111842	1.51479	-0.151965	0.117188	0
Planctomycota	GCF_011066545.1	NZ_CP049055.1	Candidatus Kuenenia stuttgartiensis CSTR1	4334932	1	0.669126	0.592772	0.103045	1.89311	-0.523654	0.21645	0.002
Planctomycota	GCF_013128195.2	NZ_CP053452.2	Frigoriglobus tundricola PL17	9832702	1	0.511626	0.473988	0.0876774	1.67303	-0.176218	0.0239044	0
Planctomycota	GCF_015169395.1	NZ_CP063458.1	Humisphaera borealis M1803	7189892	1	0.483685	0.479193	0.0978405	1.64062	-0.0302566	0.107872	0
Planctomycota	GCF_018398935.1	NZ_CP074694.1	Telmatocola sphagniphila SP2T	6592641	1	0.393932	0.412318	0.0885991	1.67273	0.116119	0.039039	0.002
Planctomycota	GCF_020150455.1	NZ_CP083740.1	Bremerella volcania TYQ1	6657864	1	0.552329	0.496879	0.0818909	1.82416	-0.260003	0.0461095	0.006
Planctomycota	GCF_900232105.1	NZ_LT934425.1	Candidatus Kuenenia stuttgartiensis	4406153	1	0.753749	0.626803	0.0936686	2.14067	-0.716635	0.175966	0.004
Planctomycota	GCF_901538265.1	NZ_LR593886.1	Gemmata massiliana isolate Soil9	10135216	1	0.471169	0.45671	0.094217	1.61999	-0.0254574	0.0568807	0
Planctomycota	GCF_901538355.1	NZ_LR593887.1	Tuwongella immobilis isolate MBLW1	6690754	1	0.483426	0.457659	0.0914771	1.63531	-0.0368617	0.0547112	0
Sphingobacteriales	GCF_000023825.1	NC_013061.1	Pedobacter heparinus DSM 2366	5167383	1	0.832439	0.740404	0.0619554	3.73847	-1.22783	0.377289	0.742
Sphingobacteriales	GCF_000190735.1	NC_015177.1	Pseudopedobacter saltans DSM 12145	4635236	1	0.776776	0.666081	0.0826842	2.72105	-0.98269	0.238683	0.232
Sphingobacteriales	GCF_000242635.2	NC_017770.1	Solitalea canadensis DSM 3403	5202069	1	0.578898	0.529147	0.111119	1.59771	-0.250588	0.16726	0
Sphingobacteriales	GCF_002257585.1	NZ_CP022743.1	Mucilaginibacter xinganensis BJC16-A31	5301339	1	0.554898	0.523383	0.0923646	1.81609	-0.243408	0.115646	0
Sphingobacteriales	GCF_002355435.1	NZ_AP017313.1	Mucilaginibacter gotjawali SA3-7	6343898	1	0.578817	0.512237	0.0883795	1.83449	-0.283971	0.0847458	0
Sphingobacteriales	GCF_003576455.2	NZ_CP032869.1	Mucilaginibacter celer HYN0043	7149106	1	0.632497	0.563656	0.100174	1.80579	-0.433718	0.159686	0
Sphingobacteriales	GCF_007971025.1	NZ_CP042436.1	Mucilaginibacter ginsenosidivorans Gsoil 3017	5352833	1	0.365452	0.403087	0.103693	1.60449	0.23924	0.0764331	0
Sphingobacteriales	GCF_007971525.1	NZ_CP042437.1	Mucilaginibacter ginsenosidivorax KHI28	7811413	1	0.687151	0.577149	0.0952331	1.92412	-0.566986	0.130435	0
Sphingobacteriales	GCF_008033235.1	NZ_CP042432.1	Anseongella ginsenosidimutans Gsoil 524	4322684	1	0.551825	0.508459	0.108515	1.61723	-0.190208	0.12931	0
Sphingobacteriales	GCF_008195825.1	NZ_CP043329.1	Pedobacter aquae CJ43	3854044	1	0.801435	0.691153	0.0781042	2.84665	-0.958981	0.308057	0.494
Sphingobacteriales	GCF_009754905.2	NZ_CP066775.1	Mucilaginibacter ginkgonis HMF7856	3697784	1	0.533565	0.499073	0.0936459	1.72552	-0.178235	0.0883721	0.008
Sphingobacteriales	GCF_011046555.1	NZ_CP049246.1	Sphingobacterium lactis DSM 22361	4030188	1	0.729968	0.630767	0.0748815	2.55027	-0.829228	0.127854	0.4
Sphingobacteriales	GCF_012849215.1	NZ_CP051682.1	Mucilaginibacter robiniae F39-2	4896009	1	0.546266	0.490102	0.101974	1.5455	-0.157048	0.0777778	0
Sphingobacteriales	GCF_013283875.1	NZ_CP054139.1	Mucilaginibacter mali G2-14	6044097	1	0.530852	0.509138	0.0906444	1.69046	-0.18733	0.0820669	0.08
Sphingobacteriales	GCF_014692875.1	NZ_CP061171.1	Pedobacter riviphilus SW-16	5825361	1	0.633884	0.576459	0.0910344	1.99424	-0.487929	0.14791	0.006
Sphingobacteriales	GCF_015679185.1	NZ_CP064939.1	Pedobacter endophyticus JBR3-12	5426070	1	0.615779	0.546766	0.101571	1.66571	-0.346864	0.127208	0
Sphingobacteriales	GCF_016725645.1	NZ_CP068084.1	Sphingobacterium spiritivorum FDAARGOS_1144	5136872	1	0.718489	0.587738	0.10455	1.86658	-0.607813	0.191336	0
Sphingobacteriales	GCF_022200785.1	NZ_CP087585.1	Pedobacter mucosus Q8-18	4929029	1	0.58309	0.526569	0.0956007	1.64268	-0.247691	0.114068	0
Sphingobacteriales	GCF_028596025.1	NZ_CP117167.1	Mucilaginibacter jinjuensis KACC 16571	6157393	1	0.66341	0.59088	0.095935	1.87003	-0.465771	0.204082	0.208
Sphingobacteriales	GCF_900187125.1_50592	NZ_LT906468.1	Sphingobacterium mizutaii NCTC12149	4653048	1	0.579439	0.536939	0.083843	2.03061	-0.399168	0.111554	0
Sphingobacteriales	GCF_900564155.1	NZ_LS999839.1	NZ_LS999839.1 Pedobacter schmidteae eg contig00001	6198518	1	0.794184	0.668132	0.100078	2.29867	-0.82277	0.354037	0.002
Sphingobacteriales	GCF_901482695.1_45076	NZ_LR590484.1	NZ_LR590484.1 Sphingobacterium thalpophilum NCTC11429	5962893	1	0.539431	0.499244	0.103265	1.6622	-0.169748	0.117284	0
Tenericutes	GCF_000008205.1	NC_007295.1	Mesomycoplasma hyopneumoniae J	897405	1	0.24965	0.370579	0.101006	1.95876	0.623144	0.111111	0.69
Tenericutes	GCF_000008305.1	NC_006055.1	Mesoplasma florum L1	793224	1	0.985459	0.873733	0.0655479	7.20331	-2.32859	0.777778	0.844
Tenericutes	GCF_000008365.1	NC_006908.1	Mesomycoplasma mobile 163K	777079	1	0.705431	0.585067	0.10347	1.92158	-0.646175	0.147059	0.194
Tenericutes	GCF_000011445.1	NC_005364.2	Mycoplasma mycoides subsp. mycoides SC str. PG1	1211703	1	0.687704	0.595513	0.104284	1.80938	-0.461604	0.272727	0.394
Tenericutes	GCF_000012765.1	NC_007633.1	Mycoplasma capricolum subsp. capricolum ATCC 27343	1010023	1	0.854768	0.791212	0.0430708	7.96527	-2.20309	0.326087	0.04
Tenericutes	GCF_000018785.1	NC_010163.1	Acholeplasma laidlawii PG-8A	1496992	1	0.990258	0.936804	0.0342062	16.9232	-3.82061	0.903614	0.052
Tenericutes	GCF_000019345.1	NC_010503.1	Ureaplasma parvum serovar 3 str. ATCC 27815	751679	1	0.877274	0.77268	0.0632991	5.74428	-1.98435	0.290323	0.818
Tenericutes	GCF_000025845.1	NC_014014.1	Mycoplasma crocodyli MP145	934379	1	0.700636	0.643242	0.060671	3.27853	-1.09767	0	0.676
Tenericutes	GCF_000027325.1	NC_000908.2	Mycoplasmoides genitalium G37	580076	1	0.951895	0.796326	0.0867521	4.246	-1.62322	0.625	0.308
Tenericutes	GCF_000063605.1	NC_009497.1	Mycoplasmopsis agalactiae PG2	877438	1	0.715383	0.567806	0.108513	1.93269	-0.686546	0.142857	0.004
Tenericutes	GCF_000085865.1	NC_013511.1	Metamycoplasma hominis ATCC 23114	665445	1	0.865565	0.676125	0.112933	2.1902	-0.881881	0.464286	0.764
Tenericutes	GCF_000143945.1	NC_017504.1	Mycoplasmoides pneumoniae FH	811088	1	0.945917	0.848144	0.0642642	6.95396	-2.26125	0.742857	0.262
Tenericutes	GCF_000183365.1	NC_014751.1	Mycoplasma leachii PG50	1008951	1	0.814592	0.765338	0.0517906	5.45483	-1.71694	0.333333	0
Tenericutes	GCF_000183385.1	NC_014760.1	Mycoplasmopsis bovis PG45	1003404	1	0.645824	0.589366	0.0868196	1.7745	-0.514604	0.0681818	0.02
Tenericutes	GCF_000224105.1	NC_015946.1	Mycoplasma putrefaciens KS1	832603	1	0.962365	0.859585	0.0576293	7.75312	-2.42499	0.805556	0.602
Tenericutes	GCF_000327395.2	NZ_CP091032.1	Mycoplasma feriruminatoris G5847	1075603	1	0.848126	0.735127	0.0756148	3.93206	-1.48227	0.326087	0.978
Tenericutes	GCF_000400935.1	NC_021280.1	Spiroplasma chrysopicola DF-1	1123322	1	0.989799	0.915874	0.0464915	11.4449	-3.06783	0.862069	0.026
Tenericutes	GCF_000400955.1	NC_021284.1	Spiroplasma syrphidicola EA-1	1107344	1	0.990463	0.918553	0.0458305	11.7635	-3.11798	0.859649	0.114
Tenericutes	GCF_000439435.1	NC_021846.1	Spiroplasma taiwanense CT-1	1075140	1	0.995209	0.925467	0.0427025	12.859	-3.27967	0.873016	0.578
Tenericutes	GCF_000439455.1	NC_021833.1	Spiroplasma diminutum CUAS-1	945296	1	0.992586	0.905968	0.0531364	9.81285	-2.81262	0.829787	0.674
Tenericutes	GCF_000500935.1	NC_022998.1	Spiroplasma apis B31	1160554	1	0.979468	0.907657	0.0464752	11.5268	-3.0881	0.875	0.458
Tenericutes	GCF_000517365.1	NZ_CP002082.1	Spiroplasma mirum ATCC 29335	1132591	1	0.984996	0.92775	0.0350169	15.602	-3.62368	0.88	0.192
Tenericutes	GCF_000524555.1	NZ_CP007154.1	Mesomycoplasma bovoculi M165_69	760240	1	0.796034	0.673595	0.0862402	2.61282	-0.84454	0.333333	0.234
Tenericutes	GCF_000565175.1	NZ_CP006681.1	Spiroplasma culicicola AES-1	1175131	1	0.988985	0.919168	0.0444974	12.3233	-3.21107	0.868852	0.646
Tenericutes	GCF_000565195.1	NZ_CP006720.1	Spiroplasma mirum ATCC 29335 SMCA	1132608	1	0.985832	0.928632	0.0344095	15.6879	-3.63829	0.881579	0.158
Tenericutes	GCF_000565215.1	NZ_CP006934.1	Spiroplasma sabaudiense Ar-1343	1075953	1	0.970781	0.88617	0.0504494	9.73867	-2.78676	0.826923	0.11
Tenericutes	GCF_000695835.1	NZ_CP007521.1	Mycoplasmopsis californica ST-6	793841	1	0.403303	0.418403	0.136425	1.32699	0.163492	0.0909091	0
Tenericutes	GCF_000815065.1	NZ_CP007585.1	Mesomycoplasma flocculare ATCC 27399 Ms42	778866	1	0.758255	0.623047	0.0658719	2.87055	-1.0964	0	0.794
Tenericutes	GCF_000941075.1	NZ_CP007229.1	Mesomycoplasma dispar ATCC 27140	1084449	1	0.457914	0.470083	0.108067	1.6838	0.047176	0.15	0.098
Tenericutes	GCF_000953375.1	NZ_LN515398.1	Mycoplasma capricolum subsp. capripneumoniae F38 = NCTC 10192T 1	1016760	1	0.866253	0.796742	0.0390505	8.70659	-2.32437	0.333333	0.324
Tenericutes	GCF_000967915.1	NC_022549.1	Paracholeplasma brassicae	1877792	1	0.983585	0.940724	0.0269489	21.9257	-4.3875	0.923077	0.238
Tenericutes	GCF_000968055.1	NC_022538.1	Alteracholeplasma palmae J233	1554229	1	0.990823	0.937583	0.0323793	17.6829	-3.90662	0.908046	0.03
Tenericutes	GCF_000969765.1	NZ_CP011096.1	Mycoplasmopsis synoviae ATCC 25204 WVU1853T	846495	1	0.604847	0.597074	0.0581484	3.50476	-1.09535	0.0277778	0.028
Tenericutes	GCF_001029245.1	NZ_CP011855.1	Spiroplasma atrichopogonis GNAT3597	1160484	1	0.98515	0.930484	0.0334515	16.4436	-3.73215	0.886076	0.226
Tenericutes	GCF_001029265.1	NZ_CP011856.1	Spiroplasma eriocheiris DSM 21848	1365714	1	0.991652	0.928227	0.0389081	14.0441	-3.44102	0.890411	0.584
Tenericutes	GCF_001262715.1	NZ_CP012328.1	Spiroplasma turonicum Tab4c	1261374	1	0.984704	0.918271	0.0403612	13.5084	-3.36605	0.888889	0.068
Tenericutes	GCF_001267155.1	NZ_CP012357.1	Spiroplasma litorale TN-1	1225519	1	0.986076	0.920857	0.0403122	13.6038	-3.38439	0.890625	0.718
Tenericutes	GCF_001272835.1	NZ_CP010546.1	Mycoplasmoides pneumoniae FH_A	817207	1	0.941182	0.849203	0.061998	7.18172	-2.29928	0.75	0.808
Tenericutes	GCF_001281045.1	NZ_CP012622.1	Spiroplasma cantharicola CC-1	1179577	1	0.991288	0.918576	0.0450941	11.88	-3.13447	0.862069	0.768
Tenericutes	GCF_001513715.1	NZ_CP013860.1	Spiroplasma turonicum TAB4c	1261375	1	0.985087	0.917856	0.040926	13.3049	-3.33929	0.870968	0.234
Tenericutes	GCF_001553195.1	NZ_CP014281.1	Mycoplasmopsis canis PG 14	897443	1	0.808132	0.747493	0.0530344	6.35891	-2.03431	0.2	0.32
Tenericutes	GCF_001715535.1	NZ_CP017015.1	Spiroplasma helicoides TABS-2	1326546	1	0.990937	0.908901	0.0404098	12.7812	-3.1923	0.772727	0.562
Tenericutes	GCF_001886855.1	NZ_CP013197.1	Spiroplasma citri R8-A2	1599709	1	0.874633	0.722457	0.10235	2.87033	-1.15051	0.428571	0.058
Tenericutes	GCF_002028345.1	NZ_CP001973.1	Spiroplasma eriocheiris CCTCC M 207170	1364757	1	0.992286	0.928731	0.0390336	14.0848	-3.44838	0.890411	0.46
Tenericutes	GCF_002163565.1	NZ_CP015819.1	Spiroplasma clarkii CN-5	1558445	1	0.991416	0.947591	0.0243425	23.0083	-4.428	0.90991	0.12
Tenericutes	GCF_002237575.1	NZ_CP022535.1	Spiroplasma corruscae EC-1	1175400	1	0.987686	0.918014	0.0450745	12.1323	-3.18041	0.877193	0.534
Tenericutes	GCF_002290085.1	NZ_CP023173.1	Mesoplasma chauliocola CHPA-2	854780	1	0.98695	0.883257	0.0614157	7.88879	-2.45865	0.794872	0.912
Tenericutes	GCF_002441935.1	NZ_CP023668.1	Mesoplasma lactucae ATCC 49193 831-C4	837471	1	0.983104	0.786557	0.108161	3.50914	-1.43136	0.648649	0.908
Tenericutes	GCF_002749675.1	NZ_CP024411.1	Mesoplasma entomophilum TAC	847967	1	0.988754	0.884344	0.0605214	7.91829	-2.45441	0.794872	0.084
Tenericutes	GCF_002795265.1	NZ_CP024870.1	Spiroplasma clarkii CN-5_A	1560007	1	0.991139	0.936577	0.0330889	17.2928	-3.85016	0.9	0.462
Tenericutes	GCF_002803985.1	NZ_CP024963.1	Williamsoniiplasma luminosum PIMN-1	1031560	1	0.856715	0.659323	0.126048	1.65086	-0.566462	0.479167	0.018
Tenericutes	GCF_002804005.1	NZ_CP024965.1	Williamsoniiplasma somnilux PYAN-1	868413	1	0.98559	0.878732	0.0637883	7.45844	-2.38046	0.794872	0.424
Tenericutes	GCF_002804025.1	NZ_CP024969.1	Mesoplasma tabanidae BARC 857	846907	1	0.984729	0.885639	0.0541313	8.52394	-2.53723	0.8	0.788
Tenericutes	GCF_002804105.1	NZ_CP024964.1	Mesoplasma melaleucae M1	845295	1	0.882536	0.724763	0.105271	2.72092	-1.07204	0.48	0.596
Tenericutes	GCF_002804125.1	NZ_CP024966.1	Mesoplasma entomophilum TAC_A	847966	1	0.98842	0.884182	0.0604861	7.92077	-2.45494	0.794872	0.05
Tenericutes	GCF_002804205.1	NZ_CP024962.1	Entomoplasma freundtii BARC 318	838114	1	0.740302	0.697489	0.0667103	4.30729	-1.49312	0.243243	0.006
Tenericutes	GCF_002804225.1	NZ_CP024967.1	Mesoplasma lactucae ATCC 49193 831-C4_A	837387	1	0.984543	0.868024	0.0659291	7.05036	-2.30146	0.783784	0.004
Tenericutes	GCF_002804245.1	NZ_CP024968.1	Mesoplasma coleopterae BARC 779	800407	1	0.989121	0.876828	0.0647652	7.30274	-2.3473	0.783784	0.996
Tenericutes	GCF_002813555.1	NZ_CP025057.1	Spiroplasma floricola 23-6	1284130	1	0.993426	0.926472	0.0412359	13.4458	-3.36083	0.875	0.94
Tenericutes	GCF_002843565.1	NZ_CP025257.1	Mesoplasma syrphidae YJS isolate ATCC 51578	908214	1	0.980622	0.873842	0.0655932	7.24082	-2.35037	0.8	0.444
Tenericutes	GCF_002865545.1	NZ_CP025543.1	Spiroplasma monobiae MQ-1	891575	1	0.992581	0.896485	0.0575786	8.74204	-2.62336	0.818182	0.34
Tenericutes	GCF_003269445.1	NZ_CP030103.1	Metamycoplasma cloacale NCTC 10199	659552	1	0.886407	0.779576	0.0656855	5.32616	-1.84908	0.407407	0.664
Tenericutes	GCF_003285045.1	NZ_CP030140.1	Metamycoplasma anseris ATCC 49234	750009	1	0.683853	0.668001	0.0589924	3.62206	-0.94415	0.21875	0.264
Tenericutes	GCF_003285065.1	NZ_CP030141.1	Mycoplasmopsis anatis NCTC 10156	956094	1	0.558654	0.53893	0.0827046	1.70822	-0.215317	0.0697674	0.012
Tenericutes	GCF_003332325.1	NZ_CP029295.1	[Mycoplasma] phocidae 105	814478	1	0.422506	0.490157	0.13199	1.39488	0.12826	0.28125	0
Tenericutes	GCF_003339775.1	NZ_CP031088.1	Spiroplasma phoeniceum P40	1791576	1	0.857248	0.720813	0.0871526	3.13486	-1.18411	0.398438	0.02
Tenericutes	GCF_003363775.1	NZ_CP031376.1	Spiroplasma alleghenense PLHS-1	1336077	1	0.985404	0.918532	0.0406075	13.2254	-3.31557	0.878788	0.518
Tenericutes	GCF_003383595.3	NZ_CP033058.2	Metamycoplasma phocicerebrale 1049	740800	1	0.715151	0.622438	0.0601368	2.80275	-0.826815	0.0967742	0.67
Tenericutes	GCF_003855455.1	NZ_CP034044.1	Mycoplasma struthionis 237IA	737591	1	0.477739	0.493462	0.0702397	1.85081	-0.175404	0	0.134
Tenericutes	GCF_004216495.1	NZ_CP034841.1	Mycoplasmopsis phocirhinis 852	865472	1	0.507168	0.475391	0.0456553	2.49097	-0.587385	0	0.922
Tenericutes	GCF_004379335.1	NZ_CP038013.1	Spiroplasma gladiatoris TG-1	1164642	1	0.989356	0.91933	0.043156	12.644	-3.24579	0.87931	0.886
Tenericutes	GCF_006228185.1	NZ_CP040825.1	Mycoplasma nasistruthionis 2F1A	803230	1	0.835812	0.657491	0.1009	2.22999	-0.797585	0.322581	0.922
Tenericutes	GCF_007859615.1	NZ_CP042295.1	Mycoplasma anserisalpingitidis ATCC BAA-2147	959110	1	0.194021	0.319877	0.105529	1.53972	0.483776	0	0.018
Tenericutes	GCF_008086545.1	NZ_CP043026.1	Spiroplasma chinense CCH	1370182	1	0.990904	0.930114	0.0395558	14.4525	-3.51018	0.901408	0.034
Tenericutes	GCF_009730595.1	NZ_CP046276.1	Spiroplasma tabanidicola TAUS-1	1284335	1	0.992922	0.926431	0.0393834	14.0884	-3.44225	0.878788	0.404
Tenericutes	GCF_009883755.2	NZ_CP033512.2	Malacoplasma iowae 695	1315476	1	0.990062	0.914345	0.0437838	11.8117	-3.10057	0.854545	1
Tenericutes	GCF_012934855.1	NZ_CP051481.1	Mycoplasma phocoenae C264-GEN	693115	1	0.814027	0.717535	0.0710911	3.59256	-1.24287	0.392857	0.768
Tenericutes	GCF_012934885.1	NZ_CP051480.1	Mycoplasma phocoeninasale C264-NAS	776009	1	0.752187	0.725521	0.078393	3.66998	-1.2673	0.387097	0
Tenericutes	GCF_013008635.1	NZ_CP053096.1	Mycoplasma miroungigenitalium ES2806-GEN	815486	1	0.437245	0.428539	0.080086	1.57626	0.0230954	0	0.036
Tenericutes	GCF_013008815.1	NZ_CP053097.1	Mycoplasma miroungirhinis ES2806-NAS	779550	1	0.650497	0.557334	0.104458	1.69787	-0.384189	0.15625	0.562
Tenericutes	GCF_014023125.1	NZ_CP048914.1	Xianfuyuplasma coldseepsis zrk13	1958905	1	0.931421	0.776928	0.0896776	3.6678	-1.40785	0.573913	0.506
Tenericutes	GCF_014068355.1	NZ_CP059674.1	Mycoplasma tullyi 56A97T	867815	1	0.98692	0.852301	0.076874	5.82363	-2.04023	0.727273	0.56
Tenericutes	GCF_016865445.1	NZ_AP024412.1	Mariniplasma anaerobium Mahy22	1885846	1	0.969488	0.915914	0.0269783	19.0075	-3.91997	0.773585	0.586
Tenericutes	GCF_016925555.1	NZ_CP070479.1	Mycoplasma tauri Zaradi2	764150	1	0.727737	0.643048	0.106553	2.14885	-0.739565	0.363636	0.636
Tenericutes	GCF_018389705.1	NZ_CP065581.1	Mycoplasma mycoides subsp. capri PG3	1035494	1	0.868648	0.76292	0.0653991	5.28771	-1.79835	0.422222	0.192
Tenericutes	GCF_021496725.1	NZ_CP051215.1	Spiroplasma platyhelix PALS-1	744499	1	0.960351	0.859158	0.0561706	7.67792	-2.35875	0.742857	0.806
Tenericutes	GCF_024498215.1	NZ_CP101806.1	Mycoplasmopsis caviae G122	1155014	1	0.716927	0.656555	0.0708839	2.83511	-0.889065	0.175439	0.32
Tenericutes	GCF_024498235.1	NZ_CP101807.1	Mycoplasmopsis citelli RG-2C	1228646	1	0.896965	0.72566	0.0892709	2.94714	-1.11452	0.489796	0.928
Tenericutes	GCF_024498255.1	NZ_CP101808.1	Mycoplasmopsis equigenitalium T37	806532	1	0.568335	0.513285	0.0959702	1.87932	-0.468152	0.0857143	0.004
Tenericutes	GCF_024498275.1	NZ_CP101809.1	Mycoplasmoides fastidiosum 4822	1221951	1	0.778435	0.68462	0.0836619	3.03752	-1.06126	0.23913	0.71
Tenericutes	GCF_024722375.1	NZ_CP102734.1	Mycoplasma iguanae 2327	688439	1	0.909091	0.790481	0.0741191	5.24823	-1.88837	0.6	0.334
Tenericutes	GCF_024918955.1	NZ_CP103423.1	Mesomycoplasma molare H 542	869728	1	0.806225	0.739333	0.0547694	5.50022	-1.70628	0.3	0.018
Tenericutes	GCF_024918975.1	NZ_CP103424.1	Mycoplasma cottewii VIS	1016659	1	0.773183	0.631602	0.137666	1.60502	-0.519134	0.413043	0.022
Tenericutes	GCF_028885435.1	NZ_CP118522.1	Mesomycoplasma ovipneumoniae ATCC 29419 Y98	1081520	1	0.487321	0.470469	0.124016	1.44237	0.0530862	0.121951	0.002
Tenericutes	GCF_029854295.1	NZ_CP122979.1	Mesomycoplasma lagogenitalium 12MS	973223	1	0.866786	0.660423	0.139425	1.91232	-0.797967	0.4	0
Tenericutes	GCF_030316605.1	NZ_CP127039.1	Spiroplasma ixodetis Y32	2040288	1	0.541971	0.493274	0.113086	1.43903	-0.190278	0.0544218	0
Tenericutes	GCF_900475235.1_43116	NZ_LS991953.1	Mycoplasmopsis synoviae NCTC10124 1	848181	1	0.714442	0.672107	0.0258705	2.49727	-0.625643	0.027027	0.836
Tenericutes	GCF_900476025.1_50465	NZ_LS483439.1	Acholeplasma laidlawii NCTC10116 1	1497557	1	0.99057	0.936719	0.034135	16.8564	-3.81254	0.902439	0.166
Tenericutes	GCF_900476085.1_50569	NZ_LS991952.1	Mycoplasmoides gallisepticum NCTC10115 1	981408	1	0.974739	0.855597	0.0621902	6.96856	-2.2163	0.7	0.476
Tenericutes	GCF_900476105.1_51334	NZ_LS991951.1	Mycoplasmopsis edwardii NCTC10132 1	832213	1	0.85087	0.570915	0.175459	1.3432	-0.438099	0.4	0
Tenericutes	GCF_900476125.1_50861	NZ_LS991949.1	Metamycoplasma alkalescens NCTC10135 1	821059	1	0.864286	0.76094	0.0698279	5.12606	-1.87746	0.294118	0.008
Tenericutes	GCF_900476175.1_50648	NZ_LS991954.1	Mycoplasma putrefaciens NCTC10155 1	832598	1	0.961362	0.859161	0.0575874	7.7824	-2.42849	0.777778	0.878
Tenericutes	GCF_900660435.1_50465	NZ_LR214940.1	Metamycoplasma orale NCTC10112	736864	1	0.886397	0.765881	0.0782253	4.38918	-1.59548	0.466667	0.086
Tenericutes	GCF_900660445.2_GCA	NZ_LR214938.2	Metamycoplasma salivarium NCTC10113 1	728347	1	0.820569	0.664403	0.112582	2.26908	-0.889211	0.322581	0.526
Tenericutes	GCF_900660465.1_50648	NZ_LR214945.1	Mycoplasmoides pneumoniae NCTC10119	817125	1	0.937986	0.847559	0.0621702	7.19821	-2.29671	0.666667	0.75
Tenericutes	GCF_900660485.1_50648	NZ_LR214951.1	Mesomycoplasma neurolyticum NCTC10166	979558	1	0.746607	0.624427	0.125304	1.81451	-0.629184	0.372093	0.196
Tenericutes	GCF_900660495.1_50648	NZ_LR214950.1	Mycoplasmopsis gallinacea NCTC10183	1074838	1	0.909639	0.790577	0.0702863	5.73246	-2.05308	0.536585	0.2
Tenericutes	GCF_900660505.1_50861	NZ_LR214971.1	Mesomycoplasma dispar NCTC10125	1084609	1	0.454369	0.46437	0.109113	1.6638	0.0782319	0.15	0.058
Tenericutes	GCF_900660515.1_50766	NZ_LR214972.1	Mycoplasmopsis bovirhinis NCTC10118	901941	1	0.669994	0.550855	0.09021	1.83452	-0.43713	0.131579	0.624
Tenericutes	GCF_900660525.1_50861	NZ_LR214970.1	Mycoplasmopsis bovigenitalium NCTC10122	841512	1	0.343018	0.395721	0.0833858	2.07139	0.450806	0	0.046
Tenericutes	GCF_900660575.1_51342	NZ_LR215008.1	Mycoplasmopsis pulmonis NCTC10139	951507	1	0.735316	0.687086	0.0604593	3.27207	-0.939683	0.230769	0.994
Tenericutes	GCF_900660585.1_51342	NZ_LR215010.1	Mycoplasmopsis canis NCTC10146	898204	1	0.842498	0.76423	0.0571411	6.27851	-2.05284	0.285714	0.392
Tenericutes	GCF_900660605.1_51342	NZ_LR215024.1	Mycoplasmopsis glycophila NCTC10194	973410	1	0.794901	0.746459	0.0461586	7.24765	-2.23136	0.138889	0.774
Tenericutes	GCF_900660615.1_51670	NZ_LR215023.1	Malacoplasma iowae NCTC10185	1278574	1	0.988743	0.911284	0.0449733	11.3984	-3.04079	0.849057	0.958
Tenericutes	GCF_900660635.1_56793	NZ_LR215031.1	Mycoplasmopsis gallopavonis NCTC10186	576641	1	0.670938	0.546375	0.0918052	1.86061	-0.604093	0	0.802
Tenericutes	GCF_900660645.1_57043	NZ_LR215036.1	Mycoplasmopsis citelli NCTC10181	1242365	1	0.771384	0.668099	0.10043	2.46738	-0.922206	0.4	0.474
Tenericutes	GCF_900660655.1_57043	NZ_LR215035.1	Mycoplasmopsis anatis NCTC10156	978241	1	0.801031	0.662452	0.0611913	2.80417	-0.968152	0.0454545	0.53
Tenericutes	GCF_900660665.1_57612	NZ_LR215037.1	Mycoplasmopsis maculosa NCTC10168	909262	1	0.723708	0.679365	0.0785947	2.75534	-0.858092	0.307692	0.112
Tenericutes	GCF_900660675.1_57141	NZ_LR215039.1	Mycoplasmopsis columboralis NCTC10179	949548	1	0.684006	0.595293	0.10298	1.70334	-0.43699	0.25641	0.22
Tenericutes	GCF_900660685.1_57572	NZ_LR215041.1	Mycoplasmopsis columbina NCTC10178	776661	1	0.470642	0.546846	0.0864967	1.38658	0.101313	0.193548	0
Tenericutes	GCF_900660695.1_57612	NZ_LR215042.1	Mycoplasmopsis meleagridis NCTC10153	644173	1	0.870389	0.742077	0.0763198	4.17933	-1.55342	0.32	0.352
Tenericutes	GCF_900660705.1_57612	NZ_LR215043.1	Mycoplasmopsis columbinasalis NCTC10184	849456	1	0.764792	0.698263	0.0687331	4.48573	-1.56357	0.1875	0.254
Tenericutes	GCF_900660715.1_57675	NZ_LR215047.1	Metamycoplasma arthritidis NCTC10162	806209	1	0.666611	0.565723	0.0958997	1.53867	-0.271165	0.16129	0.062
Tenericutes	GCF_900660725.1_57792	NZ_LR215044.1	Mycoplasmopsis arginini NCTC10129	712140	1	0.482451	0.488122	0.118412	1.59452	0.0444607	0.1875	0.178
Tenericutes	GCF_900660735.1_57675	NZ_LR215049.1	Metamycoplasma cloacale NCTC10199	689509	1	0.894296	0.780115	0.0642408	5.52131	-1.91583	0.444444	0.688
Tenericutes	GCF_900660745.1_57728	NZ_LR215048.1	Haploplasma axanthum NCTC10138	1883099	1	0.981784	0.898859	0.050919	9.88359	-2.82011	0.833333	0.826
Tenericutes	GCF_900660755.1_57792	NZ_LR215050.1	Acholeplasma hippikon NCTC10172	1456175	1	0.986321	0.879488	0.0625405	7.53323	-2.39365	0.790123	0.17
Thermotogota	GCF_000008545.1	NC_000853.1	Thermotoga maritima MSB8	1860725	1	0.47026	0.465339	0.11195	1.5443	0.0169172	0.149123	0
Thermotogota	GCF_000016785.1	NC_009486.1	Thermotoga petrophila RKU-1	1823511	1	0.56025	0.481629	0.114807	1.48456	-0.112854	0.135135	0
Thermotogota	GCF_000016905.1	NC_009616.1	Thermosipho melanesiensis BI429	1915238	1	0.606664	0.564084	0.0715224	2.31645	-0.451989	0.106557	0.26
Thermotogota	GCF_000017545.1	NC_009718.1	Fervidobacterium nodosum Rt17-B1	1948941	1	0.406908	0.414422	0.083002	1.78012	0.139045	0.018018	0.054
Thermotogota	GCF_000017865.1	NC_009828.1	Pseudothermotoga lettingae TMO	2135342	1	0.589546	0.528812	0.0963269	1.61939	-0.278443	0.0534351	0.178
Thermotogota	GCF_000018605.1	NC_010003.1	Petrotoga mobilis SJ95	2169548	1	0.52302	0.462076	0.084135	1.64611	-0.149213	0.0322581	0.008
Thermotogota	GCF_000018945.1	NC_011978.1	Thermotoga neapolitana DSM 4359	1884562	1	0.595203	0.502823	0.105116	1.51025	-0.243681	0.0775862	0
Thermotogota	GCF_000023325.1	NC_012785.1	Kosmotoga olearia TBF 19.5.1	2302126	1	0.55508	0.508686	0.101465	1.59634	-0.280234	0.0534351	0
Thermotogota	GCF_000147715.2	NC_017934.1	Mesotoga prima MesG1.Ag.4.2	2974229	1	0.457102	0.462456	0.097947	1.52281	-0.0214709	0.04375	0
Thermotogota	GCF_000217815.1	NC_015707.1	Pseudothermotoga thermarum DSM 5069	2039943	1	0.317374	0.423997	0.116227	1.53174	0.286404	0.121951	0
Thermotogota	GCF_000230655.2	NC_023151.1	Thermotoga maritima MSB8_a	1869644	1	0.443726	0.449693	0.111367	1.58236	0.100188	0.130435	0.036
Thermotogota	GCF_000235405.2	NC_017095.1	Fervidobacterium pennivorans DSM 9078	2166381	1	0.648022	0.538768	0.0930642	1.75949	-0.413847	0.0819672	0.012
Thermotogota	GCF_000255135.1	NC_016751.1	Marinitoga piezophila KA3	2231407	1	0.652281	0.580835	0.10072	2.03702	-0.590404	0.195312	0
Thermotogota	GCF_000390265.1	NC_021214.1	Thermotoga maritima MSB8_b	1869612	1	0.479796	0.457778	0.107613	1.63444	0.0585888	0.130435	0.028
Thermotogota	GCF_000504085.1	NC_022792.1	Pseudothermotoga elfii DSM 9442	2169860	1	0.548385	0.530464	0.089672	1.67196	-0.246159	0.0687023	0.112
Thermotogota	GCF_000504105.1	NC_022795.1	Pseudothermotoga hypogea DSM 11164	2165165	1	0.40925	0.420331	0.0812251	1.91853	0.238504	0.0992366	0.008
Thermotogota	GCF_000816145.1	NZ_CP007141.1	Pseudothermotoga hypogea DSM 11164_c	2165416	1	0.605817	0.556114	0.0815522	1.89445	-0.378726	0.146154	0.366
Thermotogota	GCF_000828655.1	NZ_AP014509.1	Thermotoga caldifontis AZM44c09	2014912	1	0.372705	0.435185	0.0919331	1.83006	0.280284	0.123967	0.002
Thermotogota	GCF_000828675.1	NZ_AP014510.1	Thermotoga profunda AZM34c06	2187612	1	0.599046	0.526859	0.102494	1.70965	-0.354821	0.106061	0
Thermotogota	GCF_000978555.1	NZ_CP011107.1	Thermotoga maritima MSB8_d	1869610	1	0.49756	0.458619	0.109336	1.61023	0.0498003	0.13913	0.004
Thermotogota	GCF_001027025.1	NZ_CP011232.1	Kosmotoga pacifica SLHLJ1	2169170	1	0.535392	0.464702	0.0817814	1.69927	-0.232105	0.015873	0.018
Thermotogota	GCF_009936215.1	NZ_AP019551.1	Athalassotoga saccharophila NAS-01	1957762	1	0.451077	0.43596	0.107108	1.54106	0.0586519	0.0940171	0
Thermotogota	GCF_012221625.1	NZ_CP050868.1	Fervidobacterium pennivorans subsp. keratinolyticus T	2002515	1	0.63754	0.557754	0.0809745	1.92695	-0.452674	0.0769231	0.338
Thermotogota	GCF_014701195.1	NZ_AP018712.1	Tepiditoga spiralis sy52	2502404	1	0.588771	0.511557	0.0831377	1.947	-0.35777	0.0704225	0.03
Thermotogota	GCF_017358165.1	NZ_CP071446.1	Thermosipho ferrireducens JL129W03	1982543	1	0.638296	0.531574	0.108936	1.73234	-0.435463	0.0940171	0
Verrucomicrobia	GCF_000019965.1	NC_010571.1	Opitutus terrae PB90-1	5957605	1	0.430954	0.419094	0.0892925	1.70649	0.109201	0.0468227	0.006
Verrucomicrobia	GCF_000020225.1	NC_010655.1	Akkermansia muciniphila ATCC BAA-835	2664102	1	0.51095	0.447892	0.102127	1.58034	0.00357914	0.0820896	0
Verrucomicrobia	GCF_000025905.1	NC_014008.1	Coraliomargarita akajimensis DSM 45221	3750771	1	0.474637	0.462779	0.0802652	1.8071	-0.119688	0.052356	0.022
Verrucomicrobia	GCF_001746835.1	NZ_CP016094.1	Lacunisphaera limnophila IG16b	4199284	1	0.492032	0.466501	0.106482	1.462	-0.0574041	0.0619469	0
Verrucomicrobia	GCF_002310495.1	NZ_CP023344.1	Nibricoccus aquaticus HZ-65	4730447	1	0.321139	0.353014	0.0728412	1.72304	0.273393	0.00829876	0.004
Verrucomicrobia	GCF_008000975.1	NZ_CP042830.1	Akkermansia muciniphila DSM 22959	2664043	1	0.519335	0.452777	0.101973	1.58706	-0.0194728	0.0814815	0
Verrucomicrobia	GCF_010681825.2	NZ_CP066776.1	Sulfuriroseicoccus oceanibius T37	3496488	1	0.792149	0.600849	0.10817	1.85876	-0.72004	0.107955	0
Verrucomicrobia	GCF_012913485.1	NZ_CP051774.1	Luteolibacter luteus G-1-1-1	6412079	1	0.402476	0.432911	0.0971328	1.6228	0.143293	0.0682493	0.002
Verrucomicrobia	GCF_017504145.1	NZ_CP071807.1	Akkermansia muciniphila ATCC BAA-835_A	2664051	1	0.515186	0.452321	0.103252	1.55961	-0.0166694	0.0671642	0
Verrucomicrobia	GCF_018137965.1	NZ_CP073100.1	Luteolibacter ambystomatis 32A	5321988	1	0.429563	0.433319	0.0859691	1.76136	0.0789469	0.0413534	0.258
Verrucomicrobia	GCF_019464535.1	NZ_CP080507.1	Horticoccus luteus KSB-15	4320198	1	0.329731	0.371628	0.0841583	1.65808	0.266505	0.00921659	0.018
Verrucomicrobia	GCF_026072915.1	NZ_AP025943.1	Akkermansia biwaensis WON2089	3175525	1	0.446185	0.441568	0.0821177	1.81106	0.0394222	0.0432099	0.378

## Sheet: Table S2
strain	replicon	start	end	strand	type	locus_tag	product	protein_id	ori_start	ori_end	rel_pos	cum_strand	leading	hsb	orthologs	transposon
Gemmatimonas aurantiaca T-27	AP009153.1	101	1519	+	CDS	GAU_0001	chromosomal replication initiator protein DnaA	BAH37043.1	307	1725	6.62071e-05	1	TRUE	FALSE	58	FALSE
Gemmatimonas aurantiaca T-27	AP009153.1	1753	2865	+	CDS	GAU_0002	DNA polymerase III beta subunit	BAH37044.1	1959	3071	0.000422475	2	TRUE	FALSE	58	FALSE
Gemmatimonas aurantiaca T-27	AP009153.1	2921	4021	-	CDS	GAU_0003	hypothetical protein	BAH37045.1	3127	4227	0.000674364	1	FALSE	FALSE	3	FALSE
Gemmatimonas aurantiaca T-27	AP009153.1	4510	5457	+	CDS	GAU_0004	AraC family transcriptional regulator	BAH37046.1	4716	5663	0.00101704	2	TRUE	FALSE	48	FALSE
Gemmatimonas aurantiaca T-27	AP009153.1	5565	6095	-	CDS	GAU_0005	hypothetical membrane protein	BAH37047.1	5771	6301	0.00124456	1	FALSE	FALSE	19	FALSE
Gemmatimonas aurantiaca T-27	AP009153.1	6290	8005	-	CDS	GAU_0006	methyl-accepting chemotaxis protein	BAH37048.1	6496	8211	0.00140092	0	FALSE	FALSE	13	TRUE
Gemmatimonas aurantiaca T-27	AP009153.1	8078	8665	-	CDS	GAU_0007	orotate phosphoribosyltransferase	BAH37049.1	8284	8871	0.00178651	-1	FALSE	FALSE	62	FALSE
Gemmatimonas aurantiaca T-27	AP009153.1	8735	9847	-	CDS	GAU_0008	putative serine/threonine protein kinase	BAH37050.1	8941	10053	0.0019282	-2	FALSE	FALSE	52	FALSE
Gemmatimonas aurantiaca T-27	AP009153.1	9865	11256	+	CDS	GAU_0009	hypothetical protein	BAH37051.1	10071	11462	0.0021719	-1	TRUE	FALSE	46	FALSE
Gemmatimonas aurantiaca T-27	AP009153.1	11283	14237	+	CDS	GAU_0010	DNA polymerase I	BAH37052.1	11489	14443	0.0024777	0	TRUE	FALSE	63	FALSE
Gemmatimonas aurantiaca T-27	AP009153.1	14487	14876	+	CDS	GAU_0011	putative pilin	BAH37053.1	14693	15082	0.00316867	1	TRUE	FALSE	42	FALSE
Gemmatimonas aurantiaca T-27	AP009153.1	15060	15314	+	CDS	GAU_0012	hypothetical protein	BAH37054.1	15266	15520	0.00329224	2	TRUE	FALSE	23	FALSE
Gemmatimonas aurantiaca T-27	AP009153.1	15353	16747	-	CDS	GAU_0013	hypothetical protein	BAH37055.1	15559	16953	0.00335543	1	FALSE	FALSE	50	FALSE
Gemmatimonas aurantiaca T-27	AP009153.1	16780	18156	-	CDS	GAU_0014	major facilitator superfamily protein	BAH37056.1	16986	18362	0.00366317	0	FALSE	FALSE	58	FALSE
Gemmatimonas aurantiaca T-27	AP009153.1	18322	19278	+	CDS	GAU_0015	hypothetical protein	BAH37057.1	18528	19484	0.00399572	1	TRUE	FALSE	29	FALSE
Gemmatimonas aurantiaca T-27	AP009153.1	19329	21704	+	CDS	GAU_0016	transcription accessory protein	BAH37058.1	19535	21910	0.00421289	2	TRUE	FALSE	18	FALSE
Gemmatimonas aurantiaca T-27	AP009153.1	21864	24515	+	CDS	GAU_0017	putative glycosidase	BAH37059.1	22070	24721	0.00475958	3	TRUE	FALSE	3	FALSE
Gemmatimonas aurantiaca T-27	AP009153.1	25125	26777	+	CDS	GAU_0018	TldD/PmbA family protein	BAH37060.1	25331	26982	0.00546284	4	TRUE	FALSE	20	FALSE
Gemmatimonas aurantiaca T-27	AP009153.1	26777	28135	+	CDS	GAU_0019	TldD/PmbA family protein	BAH37061.1	26983	28341	0.00581911	5	TRUE	FALSE	31	FALSE
Gemmatimonas aurantiaca T-27	AP009153.1	28216	28827	-	CDS	GAU_0020	hypothetical protein	BAH37062.1	28422	29033	0.00612944	4	FALSE	FALSE	0	FALSE
Gemmatimonas aurantiaca T-27	AP009153.1	29039	30376	-	CDS	GAU_0021	putative dipeptidase	BAH37063.1	29245	30582	0.00630693	3	FALSE	FALSE	35	FALSE
Gemmatimonas aurantiaca T-27	AP009153.1	30526	31452	-	CDS	GAU_0022	putative ABC transporter permease protein	BAH37064.1	30732	31654	0.00662761	2	FALSE	FALSE	41	FALSE
Gemmatimonas aurantiaca T-27	AP009153.1	31449	32510	-	CDS	GAU_0023	putative ABC transporter permease protein	BAH37065.1	31655	32716	0.00682667	1	FALSE	FALSE	40	FALSE
Gemmatimonas aurantiaca T-27	AP009153.1	32579	34159	-	CDS	GAU_0024	putative ABC transporter ATP-binding protein	BAH37066.1	32785	34364	0.00707036	0	FALSE	FALSE	47	FALSE
Gemmatimonas aurantiaca T-27	AP009153.1	34159	34944	-	CDS	GAU_0025	hypothetical protein	BAH37067.1	34365	35150	0.0074111	-1	FALSE	FALSE	64	FALSE
Gemmatimonas aurantiaca T-27	AP009153.1	34947	36020	-	CDS	GAU_0026	putative lipoprotein	BAH37068.1	35153	36226	0.00758104	-2	FALSE	FALSE	44	FALSE
Gemmatimonas aurantiaca T-27	AP009153.1	36051	37067	-	CDS	GAU_0027	chromosome partitioning protein ParB	BAH37069.1	36257	37273	0.00781912	-3	FALSE	FALSE	61	FALSE
Gemmatimonas aurantiaca T-27	AP009153.1	37132	37911	-	CDS	GAU_0028	chromosome partitioning protein ParA	BAH37070.1	37338	38117	0.00805225	-4	FALSE	FALSE	62	FALSE
Gemmatimonas aurantiaca T-27	AP009153.1	38469	39212	-	CDS	GAU_0029	hypothetical protein	BAH37071.1	38675	39418	0.00834059	-5	FALSE	FALSE	36	FALSE
Gemmatimonas aurantiaca T-27	AP009153.1	39784	41691	-	CDS	GAU_0030	glucose inhibited division protein A	BAH37072.1	39990	41897	0.00862418	-6	FALSE	FALSE	57	FALSE
Gemmatimonas aurantiaca T-27	AP009153.1	41773	42078	+	CDS	GAU_0031	hypothetical protein	BAH37073.1	41979	42272	0.00905312	-5	TRUE	FALSE	33	FALSE
Gemmatimonas aurantiaca T-27	AP009153.1	42067	42456	-	CDS	GAU_0032	hypothetical protein	BAH37074.1	42273	42661	0.00911653	-6	FALSE	FALSE	2	FALSE
Gemmatimonas aurantiaca T-27	AP009153.1	42456	43019	-	CDS	GAU_0033	hypothetical protein	BAH37075.1	42662	43225	0.00920042	-7	FALSE	FALSE	8	FALSE
Gemmatimonas aurantiaca T-27	AP009153.1	43126	44205	-	CDS	GAU_0034	hypothetical protein	BAH37076.1	43332	44409	0.00934491	-8	FALSE	FALSE	47	FALSE
Gemmatimonas aurantiaca T-27	AP009153.1	44204	44578	+	CDS	GAU_0035	hypothetical membrane protein	BAH37077.1	44410	44784	0.00957739	-7	TRUE	FALSE	0	FALSE
Gemmatimonas aurantiaca T-27	AP009153.1	44628	45893	+	CDS	GAU_0036	C4-dicarboxylate transport protein	BAH37078.1	44834	46095	0.00966883	-6	TRUE	FALSE	34	FALSE
Gemmatimonas aurantiaca T-27	AP009153.1	45890	46297	+	CDS	GAU_0037	hypothetical protein	BAH37079.1	46096	46503	0.00994099	-5	TRUE	FALSE	16	FALSE
Gemmatimonas aurantiaca T-27	AP009153.1	46339	46698	+	CDS	GAU_0038	ArsC family protein	BAH37080.1	46545	46904	0.0100378	-4	TRUE	FALSE	53	FALSE
Gemmatimonas aurantiaca T-27	AP009153.1	46709	47752	-	CDS	GAU_0039	hypothetical protein	BAH37081.1	46915	47958	0.0101176	-5	FALSE	FALSE	20	FALSE
Gemmatimonas aurantiaca T-27	AP009153.1	47858	48679	+	CDS	GAU_0040	hypothetical protein	BAH37082.1	48064	48885	0.0103654	-4	TRUE	FALSE	0	FALSE
Gemmatimonas aurantiaca T-27	AP009153.1	48725	50023	-	CDS	GAU_0041	hypothetical protein	BAH37083.1	48931	50229	0.0105524	-5	FALSE	FALSE	18	FALSE
Gemmatimonas aurantiaca T-27	AP009153.1	51397	51612	+	CDS	GAU_0042	hypothetical protein	BAH37084.1	51603	51818	0.0111286	-4	TRUE	FALSE	0	FALSE
Gemmatimonas aurantiaca T-27	AP009153.1	51641	53740	-	CDS	GAU_0043	hypothetical membrane protein	BAH37085.1	51847	53946	0.0111812	-5	FALSE	FALSE	64	FALSE
Gemmatimonas aurantiaca T-27	AP009153.1	53887	54528	-	CDS	GAU_0044	hypothetical protein	BAH37086.1	54093	54730	0.0116656	-6	FALSE	FALSE	3	FALSE
Gemmatimonas aurantiaca T-27	AP009153.1	54525	55112	-	CDS	GAU_0045	RNA polymerase ECF-type sigma factor	BAH37087.1	54731	55318	0.0118032	-7	FALSE	FALSE	42	FALSE
Gemmatimonas aurantiaca T-27	AP009153.1	55244	56656	+	CDS	GAU_0046	peptidase M28A family protein	BAH37088.1	55450	56862	0.0119583	-6	TRUE	FALSE	32	FALSE
Gemmatimonas aurantiaca T-27	AP009153.1	56799	57509	-	CDS	GAU_0047	hypothetical protein	BAH37089.1	57005	57715	0.0122936	-7	FALSE	FALSE	20	FALSE
Gemmatimonas aurantiaca T-27	AP009153.1	57555	59129	+	CDS	GAU_0048	hypothetical protein	BAH37090.1	57761	59331	0.0124566	-6	TRUE	FALSE	50	FALSE
Gemmatimonas aurantiaca T-27	AP009153.1	59126	61144	+	CDS	GAU_0049	putative ABC transporter ATP-binding protein	BAH37091.1	59332	61349	0.0127954	-5	TRUE	FALSE	62	TRUE
Gemmatimonas aurantiaca T-27	AP009153.1	61144	63342	+	CDS	GAU_0050	hypothetical protein	BAH37092.1	61350	63548	0.0132306	-4	TRUE	FALSE	35	FALSE
Gemmatimonas aurantiaca T-27	AP009153.1	63396	64604	+	CDS	GAU_0051	putative aminotransferase	BAH37093.1	63602	64810	0.0137163	-3	TRUE	FALSE	8	FALSE
Gemmatimonas aurantiaca T-27	AP009153.1	64744	67389	-	CDS	GAU_0052	hypothetical protein	BAH37094.1	64950	67595	0.014007	-4	FALSE	FALSE	36	FALSE
Gemmatimonas aurantiaca T-27	AP009153.1	67451	68644	+	CDS	GAU_0053	hypothetical protein	BAH37095.1	67657	68830	0.0145908	-3	TRUE	FALSE	20	FALSE
Gemmatimonas aurantiaca T-27	AP009153.1	68625	68933	-	CDS	GAU_0054	hypothetical protein	BAH37096.1	68831	69135	0.014844	-4	FALSE	FALSE	9	FALSE
Gemmatimonas aurantiaca T-27	AP009153.1	68930	69208	-	CDS	GAU_0055	hypothetical protein	BAH37097.1	69136	69414	0.0149098	-5	FALSE	FALSE	13	FALSE
Gemmatimonas aurantiaca T-27	AP009153.1	69502	70185	+	CDS	GAU_0056	hypothetical protein	BAH37098.1	69708	70391	0.0150331	-4	TRUE	FALSE	3	FALSE
Gemmatimonas aurantiaca T-27	AP009153.1	71007	71639	-	CDS	GAU_0057	hypothetical protein	BAH37099.1	71213	71845	0.0153577	-5	FALSE	FALSE	0	FALSE
Gemmatimonas aurantiaca T-27	AP009153.1	71787	72341	-	CDS	GAU_0058	hypothetical membrane protein	BAH37100.1	71993	72547	0.0155259	-6	FALSE	FALSE	0	FALSE
Gemmatimonas aurantiaca T-27	AP009153.1	72427	73152	-	CDS	GAU_0059	putative ABC transporter ATP-binding protein	BAH37101.1	72633	73357	0.0156639	-7	FALSE	FALSE	37	TRUE
Gemmatimonas aurantiaca T-27	AP009153.1	73152	75851	-	CDS	GAU_0060	hypothetical membrane protein	BAH37102.1	73358	76057	0.0158203	-8	FALSE	FALSE	9	FALSE
Gemmatimonas aurantiaca T-27	AP009153.1	75854	76207	-	CDS	GAU_0061	PadR family transcriptional regulator	BAH37103.1	76060	76413	0.016403	-9	FALSE	FALSE	18	FALSE
Gemmatimonas aurantiaca T-27	AP009153.1	76341	77228	+	CDS	GAU_0062	putative hydrolase	BAH37104.1	76547	77434	0.016508	-8	TRUE	FALSE	3	FALSE
Gemmatimonas aurantiaca T-27	AP009153.1	77262	78401	-	CDS	GAU_0063	hypothetical protein	BAH37105.1	77468	78607	0.0167066	-9	FALSE	FALSE	0	FALSE
Gemmatimonas aurantiaca T-27	AP009153.1	78540	79106	-	CDS	GAU_0064	hypothetical protein	BAH37106.1	78746	79312	0.0169822	-10	FALSE	FALSE	0	FALSE
Gemmatimonas aurantiaca T-27	AP009153.1	79179	80825	-	CDS	GAU_0065	putative serine/threonine protein kinase	BAH37107.1	79385	81031	0.01712	-11	FALSE	FALSE	17	FALSE
Gemmatimonas aurantiaca T-27	AP009153.1	80896	81480	+	CDS	GAU_0066	TetR family transcriptional regulator	BAH37108.1	81102	81686	0.0174903	-10	TRUE	FALSE	6	FALSE
Gemmatimonas aurantiaca T-27	AP009153.1	81549	82340	+	CDS	GAU_0067	putative oxidoreductase	BAH37109.1	81755	82546	0.0176311	-9	TRUE	FALSE	5	FALSE
Gemmatimonas aurantiaca T-27	AP009153.1	82382	83050	-	CDS	GAU_0068	hypothetical protein	BAH37110.1	82588	83256	0.0178108	-10	FALSE	FALSE	2	FALSE
Gemmatimonas aurantiaca T-27	AP009153.1	83221	83787	+	CDS	GAU_0069	sigma factor%2C ECF-like family protein	BAH37111.1	83427	83993	0.0179917	-9	TRUE	FALSE	21	FALSE
Gemmatimonas aurantiaca T-27	AP009153.1	83800	86604	+	CDS	GAU_0070	putative serine/threonine protein kinase	BAH37112.1	84006	86810	0.0181166	-8	TRUE	FALSE	14	FALSE
Gemmatimonas aurantiaca T-27	AP009153.1	86692	88743	+	CDS	GAU_0071	hypothetical protein	BAH37113.1	86898	88949	0.0187403	-7	TRUE	FALSE	1	FALSE
Gemmatimonas aurantiaca T-27	AP009153.1	88824	89162	-	CDS	GAU_0072	hypothetical protein	BAH37114.1	89030	89348	0.0192001	-8	FALSE	FALSE	11	TRUE
Gemmatimonas aurantiaca T-27	AP009153.1	89143	89466	-	CDS	GAU_0073	hypothetical protein	BAH37115.1	89349	89672	0.0192689	-9	FALSE	FALSE	3	FALSE
Gemmatimonas aurantiaca T-27	AP009153.1	89563	90297	-	CDS	GAU_0074	hypothetical protein	BAH37116.1	89769	90503	0.0193594	-10	FALSE	FALSE	37	FALSE
Gemmatimonas aurantiaca T-27	AP009153.1	90354	93932	-	CDS	GAU_0075	hypothetical membrane protein	BAH37117.1	90560	94134	0.01953	-11	FALSE	FALSE	15	FALSE
Gemmatimonas aurantiaca T-27	AP009153.1	93929	94858	-	CDS	GAU_0076	putative ABC transporter ATP-binding protein	BAH37118.1	94135	95064	0.020301	-12	FALSE	FALSE	16	TRUE
Gemmatimonas aurantiaca T-27	AP009153.1	95054	95401	+	CDS	GAU_0077	hypothetical protein	BAH37119.1	95260	95606	0.0205436	-11	TRUE	FALSE	3	FALSE
Gemmatimonas aurantiaca T-27	AP009153.1	95401	95733	+	CDS	GAU_0078	Xre family DNA binding protein	BAH37120.1	95607	95939	0.0206184	-10	TRUE	FALSE	8	FALSE
Gemmatimonas aurantiaca T-27	AP009153.1	95746	96579	-	CDS	GAU_0079	hypothetical protein	BAH37121.1	95952	96785	0.0206928	-11	FALSE	FALSE	1	FALSE
Gemmatimonas aurantiaca T-27	AP009153.1	96664	97131	-	CDS	GAU_0080	hypothetical membrane protein	BAH37122.1	96870	97337	0.0208908	-12	FALSE	FALSE	0	FALSE
Gemmatimonas aurantiaca T-27	AP009153.1	97302	97643	+	CDS	GAU_0081	ArsR family transcriptional regulator	BAH37123.1	97508	97845	0.0210284	-11	TRUE	FALSE	22	FALSE
Gemmatimonas aurantiaca T-27	AP009153.1	97640	98140	+	CDS	GAU_0082	hypothetical protein	BAH37124.1	97846	98346	0.0211013	-10	TRUE	FALSE	19	FALSE
Gemmatimonas aurantiaca T-27	AP009153.1	98151	98450	-	CDS	GAU_0083	hypothetical protein	BAH37125.1	98357	98656	0.0212115	-11	FALSE	FALSE	0	FALSE
Gemmatimonas aurantiaca T-27	AP009153.1	98470	99027	-	CDS	GAU_0084	hypothetical membrane protein	BAH37126.1	98676	99233	0.0212803	-12	FALSE	FALSE	2	FALSE
Gemmatimonas aurantiaca T-27	AP009153.1	99385	101001	-	CDS	GAU_0085	type I restriction-modification system DNA methylase	BAH37127.1	99591	101203	0.0214776	-13	FALSE	FALSE	0	TRUE
Gemmatimonas aurantiaca T-27	AP009153.1	100998	102008	-	CDS	GAU_0086	hypothetical protein	BAH37128.1	101204	102210	0.0218255	-14	FALSE	FALSE	3	FALSE
Gemmatimonas aurantiaca T-27	AP009153.1	102005	103234	-	CDS	GAU_0087	putative type I restriction-modification system restriction subunit	BAH37129.1	102211	103440	0.0220427	-15	FALSE	FALSE	0	FALSE
Gemmatimonas aurantiaca T-27	AP009153.1	103251	106322	-	CDS	GAU_0088	type I restriction-modification system restriction subunit	BAH37130.1	103457	106528	0.0223114	-16	FALSE	FALSE	0	FALSE
Gemmatimonas aurantiaca T-27	AP009153.1	106432	107547	-	CDS	GAU_0089	hypothetical protein	BAH37131.1	106638	107753	0.0229974	-17	FALSE	FALSE	0	FALSE
Gemmatimonas aurantiaca T-27	AP009153.1	107576	108151	-	CDS	GAU_0090	putative peptidyl-prolyl cis-trans isomerase	BAH37132.1	107782	108357	0.0232441	-18	FALSE	FALSE	48	FALSE
Gemmatimonas aurantiaca T-27	AP009153.1	108588	109538	+	CDS	GAU_0091	putative amidase	BAH37133.1	108794	109744	0.0234623	-17	TRUE	FALSE	35	FALSE
Gemmatimonas aurantiaca T-27	AP009153.1	109549	110202	-	CDS	GAU_0092	hypothetical protein	BAH37134.1	109755	110408	0.0236696	-18	FALSE	FALSE	1	FALSE
Gemmatimonas aurantiaca T-27	AP009153.1	110471	111064	+	CDS	GAU_0093	hypothetical protein	BAH37135.1	110677	111270	0.0238684	-17	TRUE	FALSE	23	FALSE
Gemmatimonas aurantiaca T-27	AP009153.1	111072	114083	+	CDS	GAU_0094	putative serine/threonine protein kinase	BAH37136.1	111278	114289	0.023998	-16	TRUE	FALSE	16	FALSE
Gemmatimonas aurantiaca T-27	AP009153.1	114092	114814	-	CDS	GAU_0095	hypothetical protein	BAH37137.1	114298	115020	0.0246493	-17	FALSE	FALSE	0	FALSE
Gemmatimonas aurantiaca T-27	AP009153.1	114935	117145	-	CDS	GAU_0096	hypothetical protein	BAH37138.1	115141	117351	0.0248311	-18	FALSE	FALSE	28	FALSE
Gemmatimonas aurantiaca T-27	AP009153.1	117219	119393	-	CDS	GAU_0097	hypothetical protein	BAH37139.1	117425	119599	0.0253237	-19	FALSE	FALSE	28	FALSE
Gemmatimonas aurantiaca T-27	AP009153.1	119432	120181	+	CDS	GAU_0098	hypothetical membrane protein	BAH37140.1	119638	120387	0.0258009	-18	TRUE	FALSE	5	FALSE
Gemmatimonas aurantiaca T-27	AP009153.1	120200	121057	-	CDS	GAU_0099	hypothetical protein	BAH37141.1	120406	121259	0.0259666	-19	FALSE	FALSE	27	FALSE
Gemmatimonas aurantiaca T-27	AP009153.1	121054	121641	-	CDS	GAU_0100	RNA polymerase ECF-type sigma factor	BAH37142.1	121260	121847	0.0261507	-20	FALSE	FALSE	33	FALSE
Gemmatimonas aurantiaca T-27	AP009153.1	121701	122387	-	CDS	GAU_0101	hypothetical protein	BAH37143.1	121907	122593	0.0262903	-21	FALSE	FALSE	9	FALSE
Gemmatimonas aurantiaca T-27	AP009153.1	122398	123147	-	CDS	GAU_0102	hypothetical protein	BAH37144.1	122604	123353	0.0264406	-22	FALSE	FALSE	9	FALSE
Gemmatimonas aurantiaca T-27	AP009153.1	123260	124921	-	CDS	GAU_0103	putative amidase	BAH37145.1	123466	125127	0.0266265	-23	FALSE	FALSE	54	FALSE
Gemmatimonas aurantiaca T-27	AP009153.1	124995	126437	+	CDS	GAU_0104	putative aminotransferase	BAH37146.1	125201	126643	0.0270006	-22	TRUE	FALSE	25	FALSE
Gemmatimonas aurantiaca T-27	AP009153.1	126492	126905	+	CDS	GAU_0105	hypothetical membrane protein	BAH37147.1	126698	127111	0.0273235	-21	TRUE	FALSE	1	FALSE
Gemmatimonas aurantiaca T-27	AP009153.1	126963	127832	-	CDS	GAU_0106	thiosulfate sulfurtransferase	BAH37148.1	127169	128038	0.0274251	-22	FALSE	FALSE	47	FALSE
Gemmatimonas aurantiaca T-27	AP009153.1	127864	129195	-	CDS	GAU_0107	hypothetical membrane protein	BAH37149.1	128070	129401	0.0276194	-23	FALSE	FALSE	0	FALSE
Gemmatimonas aurantiaca T-27	AP009153.1	129815	131755	+	CDS	GAU_0108	TonB-dependent outer membrane transport protein	BAH37150.1	130021	131961	0.0280401	-22	TRUE	FALSE	26	FALSE
Gemmatimonas aurantiaca T-27	AP009153.1	131798	133441	-	CDS	GAU_0109	hypothetical protein	BAH37151.1	132004	133647	0.0284678	-23	FALSE	FALSE	0	FALSE
Gemmatimonas aurantiaca T-27	AP009153.1	133556	134893	+	CDS	GAU_0110	argininosuccinate synthase	BAH37152.1	133762	135099	0.0288469	-22	TRUE	FALSE	61	FALSE
Gemmatimonas aurantiaca T-27	AP009153.1	135148	135606	+	CDS	GAU_0111	putative transposase orfA for insertion sequence element	BAH37153.1	135354	135811	0.0291902	-21	TRUE	FALSE	0	TRUE
Gemmatimonas aurantiaca T-27	AP009153.1	135606	136319	+	CDS	GAU_0112	putative transposase orfB for insertion sequence element	BAH37154.1	135812	136525	0.029289	-20	TRUE	FALSE	7	TRUE
Gemmatimonas aurantiaca T-27	AP009153.1	136443	136871	+	CDS	GAU_0113	hypothetical protein	BAH37155.1	136649	137077	0.0294695	-19	TRUE	FALSE	15	FALSE
Gemmatimonas aurantiaca T-27	AP009153.1	137022	137774	-	CDS	GAU_0114	hypothetical protein	BAH37156.1	137228	137980	0.0295944	-20	FALSE	FALSE	33	FALSE
Gemmatimonas aurantiaca T-27	AP009153.1	137988	138698	+	CDS	GAU_0115	hypothetical protein	BAH37157.1	138194	138904	0.0298027	-19	TRUE	FALSE	54	FALSE
Gemmatimonas aurantiaca T-27	AP009153.1	138728	139663	+	CDS	GAU_0116	putative 2-dehydropantoate 2-reductase	BAH37158.1	138934	139869	0.0299623	-18	TRUE	FALSE	23	FALSE
Gemmatimonas aurantiaca T-27	AP009153.1	140070	142511	+	CDS	GAU_0117	hypothetical protein	BAH37159.1	140276	142717	0.0302517	-17	TRUE	FALSE	12	FALSE
Gemmatimonas aurantiaca T-27	AP009153.1	142539	143939	+	CDS	GAU_0118	hypothetical protein	BAH37160.1	142745	144145	0.0307842	-16	TRUE	FALSE	16	FALSE
Gemmatimonas aurantiaca T-27	AP009153.1	143950	146082	+	CDS	GAU_0119	hypothetical protein	BAH37161.1	144156	146288	0.0310884	-15	TRUE	FALSE	15	FALSE
Gemmatimonas aurantiaca T-27	AP009153.1	146193	147176	-	CDS	GAU_0120	hypothetical protein	BAH37162.1	146399	147382	0.0315722	-16	FALSE	FALSE	11	FALSE
Gemmatimonas aurantiaca T-27	AP009153.1	147251	148402	+	CDS	GAU_0121	hypothetical protein	BAH37163.1	147457	148608	0.0318003	-15	TRUE	FALSE	20	FALSE
Gemmatimonas aurantiaca T-27	AP009153.1	148491	149165	-	CDS	GAU_0122	hypothetical protein	BAH37164.1	148697	149371	0.0320677	-16	FALSE	FALSE	37	FALSE
Gemmatimonas aurantiaca T-27	AP009153.1	149211	150344	-	CDS	GAU_0123	hypothetical protein	BAH37165.1	149417	150550	0.032223	-17	FALSE	FALSE	55	FALSE
Gemmatimonas aurantiaca T-27	AP009153.1	150365	150982	-	CDS	GAU_0124	TetR family transcriptional regulator	BAH37166.1	150571	151188	0.0324719	-18	FALSE	FALSE	2	FALSE
Gemmatimonas aurantiaca T-27	AP009153.1	151125	151595	+	CDS	GAU_0125	hypothetical protein	BAH37167.1	151331	151801	0.0326358	-17	TRUE	FALSE	3	FALSE
Gemmatimonas aurantiaca T-27	AP009153.1	151662	153026	-	CDS	GAU_0126	hypothetical protein	BAH37168.1	151868	153232	0.0327516	-18	FALSE	FALSE	44	FALSE
Gemmatimonas aurantiaca T-27	AP009153.1	153092	156847	-	CDS	GAU_0127	hypothetical protein	BAH37169.1	153298	157053	0.03306	-19	FALSE	FALSE	48	FALSE
Gemmatimonas aurantiaca T-27	AP009153.1	156969	157949	-	CDS	GAU_0128	UDP-N-acetylenolpyruvoylglucosamine reductase	BAH37170.1	157175	158133	0.0338961	-20	FALSE	FALSE	65	FALSE
Gemmatimonas aurantiaca T-27	AP009153.1	157928	159427	+	CDS	GAU_0129	hypothetical protein	BAH37171.1	158134	159633	0.0341029	-19	TRUE	FALSE	36	FALSE
Gemmatimonas aurantiaca T-27	AP009153.1	159478	160875	+	CDS	GAU_0130	hypothetical protein	BAH37172.1	159684	161081	0.0344372	-18	TRUE	FALSE	34	FALSE
Gemmatimonas aurantiaca T-27	AP009153.1	160985	162565	+	CDS	GAU_0131	putative oxidoreductase	BAH37173.1	161191	162771	0.0347622	-17	TRUE	FALSE	45	FALSE
Gemmatimonas aurantiaca T-27	AP009153.1	162789	164252	+	CDS	GAU_0132	putative M20A family peptidase	BAH37174.1	162995	164458	0.0351512	-16	TRUE	FALSE	28	FALSE
Gemmatimonas aurantiaca T-27	AP009153.1	164315	164938	-	CDS	GAU_0133	phosphoribosyl-AMP cyclohydrolase/phosphoribosyl-ATP pyrophosphatase	BAH37175.1	164521	165140	0.0354803	-17	FALSE	FALSE	49	FALSE
Gemmatimonas aurantiaca T-27	AP009153.1	164935	165726	-	CDS	GAU_0134	putative histidinol-phosphate phosphatase	BAH37176.1	165141	165928	0.035614	-18	FALSE	FALSE	53	FALSE
Gemmatimonas aurantiaca T-27	AP009153.1	165723	166505	-	CDS	GAU_0135	imidazole glycerol phosphate synthase subunit HisF	BAH37177.1	165929	166710	0.035784	-19	FALSE	FALSE	57	FALSE
Gemmatimonas aurantiaca T-27	AP009153.1	166505	167044	-	CDS	GAU_0136	imidazoleglycerol-phosphate dehydratase	BAH37178.1	166711	167246	0.0359526	-20	FALSE	FALSE	61	FALSE
Gemmatimonas aurantiaca T-27	AP009153.1	167041	167754	-	CDS	GAU_0137	1-(5-phosphoribosyl)-5-[(5-phosphoribosylamino) methylideneamino] imidazole-4-carboxamide isomerase	BAH37179.1	167247	167956	0.0360682	-21	FALSE	FALSE	56	FALSE
Gemmatimonas aurantiaca T-27	AP009153.1	167751	168392	-	CDS	GAU_0138	imidazole glycerol phosphate synthase subunit HisH	BAH37180.1	167957	168594	0.0362213	-22	FALSE	FALSE	59	FALSE
Gemmatimonas aurantiaca T-27	AP009153.1	168389	170839	-	CDS	GAU_0139	histidinol dehydrogenase	BAH37181.1	168595	171045	0.0363589	-23	FALSE	FALSE	3	FALSE
Gemmatimonas aurantiaca T-27	AP009153.1	170866	171744	-	CDS	GAU_0140	ATP phosphoribosyltransferase	BAH37182.1	171072	171950	0.0368931	-24	FALSE	FALSE	61	FALSE
Gemmatimonas aurantiaca T-27	AP009153.1	172115	172612	+	CDS	GAU_0141	blue-copper protein	BAH37183.1	172321	172818	0.0371625	-23	TRUE	FALSE	47	FALSE
Gemmatimonas aurantiaca T-27	AP009153.1	172722	174431	+	CDS	GAU_0142	hypothetical protein	BAH37184.1	172928	174637	0.0372934	-22	TRUE	FALSE	21	FALSE
Gemmatimonas aurantiaca T-27	AP009153.1	174456	174890	+	CDS	GAU_0143	hypothetical membrane protein	BAH37185.1	174662	175096	0.0376673	-21	TRUE	FALSE	15	FALSE
Gemmatimonas aurantiaca T-27	AP009153.1	174949	175458	+	CDS	GAU_0144	hypothetical protein	BAH37186.1	175155	175664	0.0377736	-20	TRUE	FALSE	10	FALSE
Gemmatimonas aurantiaca T-27	AP009153.1	175497	176093	+	CDS	GAU_0145	hypothetical protein	BAH37187.1	175703	176299	0.0378918	-19	TRUE	FALSE	43	FALSE
Gemmatimonas aurantiaca T-27	AP009153.1	176183	178201	+	CDS	GAU_0146	hypothetical protein	BAH37188.1	176389	178407	0.0380398	-18	TRUE	FALSE	29	FALSE
Gemmatimonas aurantiaca T-27	AP009153.1	178209	179420	+	CDS	GAU_0147	hypothetical protein	BAH37189.1	178415	179626	0.0384767	-17	TRUE	FALSE	30	FALSE
Gemmatimonas aurantiaca T-27	AP009153.1	179594	180832	-	CDS	GAU_0148	4-hydroxy-3-methylbut-2-en-1-yl diphosphate synthase	BAH37190.1	179800	181038	0.0387754	-18	FALSE	FALSE	64	FALSE
Gemmatimonas aurantiaca T-27	AP009153.1	180904	181383	+	CDS	GAU_0149	hypothetical protein	BAH37191.1	181110	181589	0.0390579	-17	TRUE	FALSE	42	FALSE
Gemmatimonas aurantiaca T-27	AP009153.1	181437	181994	+	CDS	GAU_0150	hypothetical protein	BAH37192.1	181643	182200	0.0391728	-16	TRUE	FALSE	34	FALSE
Gemmatimonas aurantiaca T-27	AP009153.1	182119	182694	+	CDS	GAU_0151	hypothetical protein	BAH37193.1	182325	182900	0.0393199	-15	TRUE	FALSE	11	FALSE
Gemmatimonas aurantiaca T-27	AP009153.1	182806	183339	-	CDS	GAU_0152	hypothetical protein	BAH37194.1	183012	183545	0.0394681	-16	FALSE	FALSE	9	FALSE
Gemmatimonas aurantiaca T-27	AP009153.1	183756	184307	-	CDS	GAU_0153	hypothetical protein	BAH37195.1	183962	184513	0.0396729	-17	FALSE	FALSE	2	FALSE
Gemmatimonas aurantiaca T-27	AP009153.1	184458	185159	-	CDS	GAU_0154	putative hydrolase	BAH37196.1	184664	185361	0.0398243	-18	FALSE	FALSE	28	FALSE
Gemmatimonas aurantiaca T-27	AP009153.1	185156	186574	-	CDS	GAU_0155	argininosuccinate lyase	BAH37197.1	185362	186780	0.0399749	-19	FALSE	FALSE	61	FALSE
Gemmatimonas aurantiaca T-27	AP009153.1	186586	187047	-	CDS	GAU_0156	arginine repressor	BAH37198.1	186792	187253	0.0402833	-20	FALSE	FALSE	61	FALSE
Gemmatimonas aurantiaca T-27	AP009153.1	187167	188186	+	CDS	GAU_0157	N-acetyl-gamma-glutamyl-phosphate reductase	BAH37199.1	187373	188392	0.0404086	-19	TRUE	FALSE	60	FALSE
Gemmatimonas aurantiaca T-27	AP009153.1	188260	189042	+	CDS	GAU_0158	acetylglutamate kinase	BAH37200.1	188466	189248	0.0406443	-18	TRUE	FALSE	57	FALSE
Gemmatimonas aurantiaca T-27	AP009153.1	189048	190283	+	CDS	GAU_0159	acetylornithine/succinyldiaminopimelate aminotransferase	BAH37201.1	189254	190489	0.0408142	-17	TRUE	FALSE	62	FALSE
Gemmatimonas aurantiaca T-27	AP009153.1	190342	190986	+	CDS	GAU_0160	hypothetical protein	BAH37202.1	190548	191192	0.0410933	-16	TRUE	FALSE	7	FALSE
Gemmatimonas aurantiaca T-27	AP009153.1	191432	193018	+	CDS	GAU_0161	putative phosphatase	BAH37203.1	191638	193224	0.0413283	-15	TRUE	FALSE	55	FALSE
Gemmatimonas aurantiaca T-27	AP009153.1	193055	193645	+	CDS	GAU_0162	hypothetical protein	BAH37204.1	193261	193851	0.0416783	-14	TRUE	FALSE	27	FALSE
Gemmatimonas aurantiaca T-27	AP009153.1	193719	195890	+	CDS	GAU_0163	glutamate carboxypeptidase II	BAH37205.1	193925	196096	0.0418215	-13	TRUE	FALSE	46	FALSE
Gemmatimonas aurantiaca T-27	AP009153.1	195908	196231	+	CDS	GAU_0164	hypothetical protein	BAH37206.1	196114	196437	0.0422936	-12	TRUE	FALSE	11	FALSE
Gemmatimonas aurantiaca T-27	AP009153.1	196264	197121	+	CDS	GAU_0165	putative esterase	BAH37207.1	196470	197327	0.0423704	-11	TRUE	FALSE	19	FALSE
Gemmatimonas aurantiaca T-27	AP009153.1	197421	198266	+	CDS	GAU_0166	putative fatty acid desaturase	BAH37208.1	197627	198472	0.0426199	-10	TRUE	FALSE	14	FALSE
Gemmatimonas aurantiaca T-27	AP009153.1	198269	198547	+	CDS	GAU_0167	hypothetical protein	BAH37209.1	198475	198753	0.0428028	-9	TRUE	FALSE	57	FALSE
Gemmatimonas aurantiaca T-27	AP009153.1	199167	199694	+	CDS	GAU_0168	MarR family transcriptional regulator	BAH37210.1	199373	199900	0.0429965	-8	TRUE	FALSE	47	FALSE
Gemmatimonas aurantiaca T-27	AP009153.1	199788	200303	+	CDS	GAU_0169	hypothetical protein	BAH37211.1	199994	200509	0.0431304	-7	TRUE	FALSE	48	FALSE
Gemmatimonas aurantiaca T-27	AP009153.1	200426	201568	-	CDS	GAU_0170	hypothetical protein	BAH37212.1	200632	201774	0.043268	-8	FALSE	FALSE	0	FALSE
Gemmatimonas aurantiaca T-27	AP009153.1	201616	203223	-	CDS	GAU_0171	carboxyl-terminal processing protease precursor	BAH37213.1	201822	203429	0.0435246	-9	FALSE	FALSE	38	FALSE
Gemmatimonas aurantiaca T-27	AP009153.1	203345	204202	-	CDS	GAU_0172	hypothetical protein	BAH37214.1	203551	204408	0.0438975	-10	FALSE	FALSE	32	FALSE
Gemmatimonas aurantiaca T-27	AP009153.1	204393	205397	-	CDS	GAU_0173	putative threonine dehydratase	BAH37215.1	204599	205603	0.0441235	-11	FALSE	FALSE	34	FALSE
Gemmatimonas aurantiaca T-27	AP009153.1	205400	206224	-	CDS	GAU_0174	peptidase S51 family protein	BAH37216.1	205606	206426	0.0443407	-12	FALSE	FALSE	32	FALSE
Gemmatimonas aurantiaca T-27	AP009153.1	206221	207069	-	CDS	GAU_0175	hypothetical protein	BAH37217.1	206427	207275	0.0445177	-13	FALSE	FALSE	3	FALSE
Gemmatimonas aurantiaca T-27	AP009153.1	207119	207850	-	CDS	GAU_0176	putative oxidoreductase	BAH37218.1	207325	208056	0.0447114	-14	FALSE	FALSE	41	FALSE
Gemmatimonas aurantiaca T-27	AP009153.1	207955	208935	+	CDS	GAU_0177	putative restriction endonuclease	BAH37219.1	208161	209141	0.0448917	-13	TRUE	FALSE	7	FALSE
Gemmatimonas aurantiaca T-27	AP009153.1	209016	212165	-	CDS	GAU_0178	type I restriction-modification system restriction subunit	BAH37220.1	209222	212371	0.0451205	-14	FALSE	FALSE	2	TRUE
Gemmatimonas aurantiaca T-27	AP009153.1	212330	214327	-	CDS	GAU_0179	hypothetical protein	BAH37221.1	212536	214533	0.0458352	-15	FALSE	FALSE	14	FALSE
Gemmatimonas aurantiaca T-27	AP009153.1	214397	215734	-	CDS	GAU_0180	type I restriction-modification system restriction subunit	BAH37222.1	214603	215929	0.0462809	-16	FALSE	FALSE	8	FALSE
Gemmatimonas aurantiaca T-27	AP009153.1	215724	217283	-	CDS	GAU_0181	type I restriction-modification system DNA methylase	BAH37223.1	215930	217489	0.0465671	-17	FALSE	FALSE	20	TRUE
Gemmatimonas aurantiaca T-27	AP009153.1	217593	217850	+	CDS	GAU_0182	hypothetical protein	BAH37224.1	217799	218056	0.0469702	-16	TRUE	FALSE	0	FALSE
Gemmatimonas aurantiaca T-27	AP009153.1	218188	218985	+	CDS	GAU_0183	hypothetical protein	BAH37225.1	218394	219191	0.0470985	-15	TRUE	FALSE	0	FALSE
Gemmatimonas aurantiaca T-27	AP009153.1	219000	220361	-	CDS	GAU_0184	hypothetical protein	BAH37226.1	219206	220567	0.0472736	-16	FALSE	FALSE	2	FALSE
Gemmatimonas aurantiaca T-27	AP009153.1	220564	222573	+	CDS	GAU_0185	hypothetical membrane protein	BAH37227.1	220770	222779	0.0476109	-15	TRUE	FALSE	0	FALSE
Gemmatimonas aurantiaca T-27	AP009153.1	222578	223270	+	CDS	GAU_0186	hypothetical protein	BAH37228.1	222784	223459	0.0480452	-14	TRUE	FALSE	1	FALSE
Gemmatimonas aurantiaca T-27	AP009153.1	223254	224633	+	CDS	GAU_0187	hypothetical protein	BAH37229.1	223460	224835	0.048191	-13	TRUE	FALSE	0	FALSE
Gemmatimonas aurantiaca T-27	AP009153.1	224630	228082	+	CDS	GAU_0188	helicase	BAH37230.1	224836	228288	0.0484878	-12	TRUE	FALSE	3	FALSE
Gemmatimonas aurantiaca T-27	AP009153.1	228152	229231	-	CDS	GAU_0189	putative hydrolase	BAH37231.1	228358	229437	0.0492473	-13	FALSE	FALSE	24	FALSE
Gemmatimonas aurantiaca T-27	AP009153.1	229390	229788	+	CDS	GAU_0190	hypothetical protein	BAH37232.1	229596	229994	0.0495143	-12	TRUE	FALSE	7	FALSE
Gemmatimonas aurantiaca T-27	AP009153.1	229841	230770	-	CDS	GAU_0191	hypothetical protein	BAH37233.1	230047	230976	0.0496116	-13	FALSE	FALSE	6	FALSE
Gemmatimonas aurantiaca T-27	AP009153.1	230813	231916	-	CDS	GAU_0192	transaminase	BAH37234.1	231019	232122	0.0498212	-14	FALSE	FALSE	62	FALSE
Gemmatimonas aurantiaca T-27	AP009153.1	231942	232616	-	CDS	GAU_0193	hypothetical protein	BAH37235.1	232148	232818	0.0500647	-15	FALSE	FALSE	25	FALSE
Gemmatimonas aurantiaca T-27	AP009153.1	232613	234013	-	CDS	GAU_0194	FAD linked oxidase	BAH37236.1	232819	234219	0.0502094	-16	FALSE	FALSE	23	FALSE
Gemmatimonas aurantiaca T-27	AP009153.1	234017	235621	-	CDS	GAU_0195	D-3-phosphoglycerate dehydrogenase	BAH37237.1	234223	235827	0.0505121	-17	FALSE	FALSE	38	FALSE
Gemmatimonas aurantiaca T-27	AP009153.1	235770	236303	-	CDS	GAU_0196	hypothetical protein	BAH37238.1	235976	236509	0.0508902	-18	FALSE	FALSE	42	FALSE
Gemmatimonas aurantiaca T-27	AP009153.1	236359	237615	-	CDS	GAU_0197	Fis family transcriptional regulator	BAH37239.1	236565	237821	0.0510172	-19	FALSE	FALSE	48	FALSE
Gemmatimonas aurantiaca T-27	AP009153.1	237749	238708	-	CDS	GAU_0198	hypothetical protein	BAH37240.1	237955	238914	0.051317	-20	FALSE	FALSE	0	FALSE
Gemmatimonas aurantiaca T-27	AP009153.1	238914	239975	-	CDS	GAU_0199	two-component response regulator	BAH37241.1	239120	240181	0.0515682	-21	FALSE	FALSE	35	FALSE
Gemmatimonas aurantiaca T-27	AP009153.1	240054	242684	-	CDS	GAU_0200	two-component histidine kinase	BAH37242.1	240260	242890	0.0518141	-22	FALSE	FALSE	26	FALSE
Gemmatimonas aurantiaca T-27	AP009153.1	242709	243308	-	CDS	GAU_0201	hypothetical protein	BAH37243.1	242915	243514	0.0523866	-23	FALSE	FALSE	61	FALSE
Gemmatimonas aurantiaca T-27	AP009153.1	243510	244877	+	CDS	GAU_0202	glutamine synthetase	BAH37244.1	243716	245083	0.0525594	-22	TRUE	FALSE	50	FALSE
Gemmatimonas aurantiaca T-27	AP009153.1	245004	245627	+	CDS	GAU_0203	manganese superoxide dismutase	BAH37245.1	245210	245825	0.0528816	-21	TRUE	FALSE	62	FALSE
Gemmatimonas aurantiaca T-27	AP009153.1	245620	246288	+	CDS	GAU_0204	hypothetical protein	BAH37246.1	245826	246429	0.0530144	-20	TRUE	FALSE	44	FALSE
Gemmatimonas aurantiaca T-27	AP009153.1	246224	246838	-	CDS	GAU_0205	hypothetical protein	BAH37247.1	246430	247044	0.0531447	-21	FALSE	FALSE	0	FALSE
Gemmatimonas aurantiaca T-27	AP009153.1	247386	249692	+	CDS	GAU_0206	hypothetical protein	BAH37248.1	247592	249898	0.0533953	-20	TRUE	FALSE	24	FALSE
Gemmatimonas aurantiaca T-27	AP009153.1	249756	252176	-	CDS	GAU_0207	putative two-component hybrid sensor and regulator	BAH37249.1	249962	252380	0.0539064	-21	FALSE	FALSE	48	FALSE
Gemmatimonas aurantiaca T-27	AP009153.1	252175	252756	+	CDS	GAU_0208	hypothetical protein	BAH37250.1	252381	252962	0.0544281	-20	TRUE	FALSE	18	FALSE
Gemmatimonas aurantiaca T-27	AP009153.1	252764	253189	-	CDS	GAU_0209	hypothetical protein	BAH37251.1	252970	253395	0.0545551	-21	FALSE	FALSE	0	FALSE
Gemmatimonas aurantiaca T-27	AP009153.1	253687	254025	-	CDS	GAU_0210	ArsR family transcriptional regulator	BAH37252.1	253893	254231	0.0547541	-22	FALSE	FALSE	16	FALSE
Gemmatimonas aurantiaca T-27	AP009153.1	254117	254527	-	CDS	GAU_0211	hypothetical protein	BAH37253.1	254323	254733	0.0548469	-23	FALSE	FALSE	14	FALSE
Gemmatimonas aurantiaca T-27	AP009153.1	254855	255592	+	CDS	GAU_0212	hypothetical protein	BAH37254.1	255061	255778	0.055006	-22	TRUE	FALSE	56	FALSE
Gemmatimonas aurantiaca T-27	AP009153.1	255573	257606	+	CDS	GAU_0213	hypothetical protein	BAH37255.1	255779	257812	0.0551609	-21	TRUE	FALSE	58	FALSE
Gemmatimonas aurantiaca T-27	AP009153.1	257733	259514	-	CDS	GAU_0214	putative M1 family peptidase	BAH37256.1	257939	259720	0.0556267	-22	FALSE	FALSE	37	FALSE
Gemmatimonas aurantiaca T-27	AP009153.1	259769	260554	+	CDS	GAU_0215	hypothetical protein	BAH37257.1	259975	260760	0.0560658	-21	TRUE	FALSE	5	FALSE
Gemmatimonas aurantiaca T-27	AP009153.1	260649	261572	+	CDS	GAU_0216	hypothetical protein	BAH37258.1	260855	261778	0.0562556	-20	TRUE	FALSE	0	FALSE
Gemmatimonas aurantiaca T-27	AP009153.1	261646	262449	-	CDS	GAU_0217	hypothetical protein	BAH37259.1	261852	262655	0.0564706	-21	FALSE	FALSE	0	FALSE
Gemmatimonas aurantiaca T-27	AP009153.1	262454	265537	-	CDS	GAU_0218	hypothetical protein	BAH37260.1	262660	265743	0.0566448	-22	FALSE	FALSE	6	FALSE
Gemmatimonas aurantiaca T-27	AP009153.1	265624	266619	-	CDS	GAU_0219	hypothetical protein	BAH37261.1	265830	266821	0.0573285	-23	FALSE	FALSE	2	FALSE
Gemmatimonas aurantiaca T-27	AP009153.1	266616	267578	-	CDS	GAU_0220	hypothetical protein	BAH37262.1	266822	267784	0.0575424	-24	FALSE	FALSE	2	FALSE
Gemmatimonas aurantiaca T-27	AP009153.1	267738	267914	+	CDS	GAU_0221	hypothetical protein	BAH37263.1	267944	268120	0.0577844	-23	TRUE	FALSE	1	FALSE
Gemmatimonas aurantiaca T-27	AP009153.1	268049	269356	+	CDS	GAU_0222	hypothetical protein	BAH37264.1	268255	269562	0.0578514	-22	TRUE	FALSE	28	FALSE
Gemmatimonas aurantiaca T-27	AP009153.1	269713	269895	+	CDS	GAU_0223	hypothetical protein	BAH37265.1	269919	270101	0.0582103	-21	TRUE	FALSE	0	FALSE
Gemmatimonas aurantiaca T-27	AP009153.1	270026	270442	-	CDS	GAU_0224	hypothetical protein	BAH37266.1	270232	270648	0.0582778	-22	FALSE	FALSE	14	FALSE
Gemmatimonas aurantiaca T-27	AP009153.1	270540	271508	-	CDS	GAU_0225	RNA polymerase ECF-type sigma factor	BAH37267.1	270746	271714	0.0583886	-23	FALSE	FALSE	15	FALSE
Gemmatimonas aurantiaca T-27	AP009153.1	271623	272942	+	CDS	GAU_0226	hypothetical protein	BAH37268.1	271829	273148	0.0586222	-22	TRUE	FALSE	23	FALSE
Gemmatimonas aurantiaca T-27	AP009153.1	272992	273276	+	CDS	GAU_0227	hypothetical protein	BAH37269.1	273198	273482	0.0589174	-21	TRUE	FALSE	3	FALSE
Gemmatimonas aurantiaca T-27	AP009153.1	273375	274973	-	CDS	GAU_0228	putative S12 family peptidase	BAH37270.1	273581	275179	0.059	-22	FALSE	FALSE	13	TRUE
Gemmatimonas aurantiaca T-27	AP009153.1	275129	276070	+	CDS	GAU_0229	methylated-DNA--protein-cysteine methyltransferase	BAH37271.1	275335	276276	0.0593783	-21	TRUE	FALSE	64	FALSE
Gemmatimonas aurantiaca T-27	AP009153.1	276257	276751	+	CDS	GAU_0230	hypothetical protein	BAH37272.1	276463	276957	0.0596216	-20	TRUE	FALSE	35	FALSE
Gemmatimonas aurantiaca T-27	AP009153.1	276774	277532	+	CDS	GAU_0231	hypothetical protein	BAH37273.1	276980	277738	0.059733	-19	TRUE	FALSE	36	FALSE
Gemmatimonas aurantiaca T-27	AP009153.1	277556	278083	+	CDS	GAU_0232	molybdopterin biosynthesis protein	BAH37274.1	277762	278289	0.0599017	-18	TRUE	FALSE	60	FALSE
Gemmatimonas aurantiaca T-27	AP009153.1	278109	278333	+	CDS	GAU_0233	hypothetical protein	BAH37275.1	278315	278539	0.060021	-17	TRUE	FALSE	49	FALSE
Gemmatimonas aurantiaca T-27	AP009153.1	278348	279535	+	CDS	GAU_0234	putative amino acid lyase	BAH37276.1	278554	279741	0.0600725	-16	TRUE	FALSE	21	FALSE
Gemmatimonas aurantiaca T-27	AP009153.1	279774	281225	+	CDS	GAU_0235	putative amidase	BAH37277.1	279980	281427	0.06038	-15	TRUE	FALSE	51	FALSE
Gemmatimonas aurantiaca T-27	AP009153.1	281222	281575	+	CDS	GAU_0236	hypothetical protein	BAH37278.1	281428	281780	0.0606923	-14	TRUE	FALSE	3	FALSE
Gemmatimonas aurantiaca T-27	AP009153.1	281575	282774	+	CDS	GAU_0237	putative dipeptidase	BAH37279.1	281781	282980	0.0607684	-13	TRUE	FALSE	13	FALSE
Gemmatimonas aurantiaca T-27	AP009153.1	282896	284797	+	CDS	GAU_0238	putative protein kinase	BAH37280.1	283102	285003	0.0610533	-12	TRUE	FALSE	16	FALSE
Gemmatimonas aurantiaca T-27	AP009153.1	285034	286410	-	CDS	GAU_0239	hypothetical protein	BAH37281.1	285240	286616	0.0615144	-13	FALSE	FALSE	13	FALSE
Gemmatimonas aurantiaca T-27	AP009153.1	286444	287787	-	CDS	GAU_0240	hypothetical protein	BAH37282.1	286650	287993	0.0618185	-14	FALSE	FALSE	13	FALSE
Gemmatimonas aurantiaca T-27	AP009153.1	287840	288982	-	CDS	GAU_0241	N-acyl-L-amino acid amidohydrolase	BAH37283.1	288046	289188	0.0621195	-15	FALSE	FALSE	46	FALSE
Gemmatimonas aurantiaca T-27	AP009153.1	289156	289818	+	CDS	GAU_0242	hypothetical protein	BAH37284.1	289362	290024	0.0624033	-14	TRUE	FALSE	21	FALSE
Gemmatimonas aurantiaca T-27	AP009153.1	289998	290393	-	CDS	GAU_0243	hypothetical protein	BAH37285.1	290204	290599	0.0625849	-15	FALSE	FALSE	2	FALSE
Gemmatimonas aurantiaca T-27	AP009153.1	290543	292765	-	CDS	GAU_0244	glutamine synthetase type III	BAH37286.1	290749	292971	0.0627024	-16	FALSE	FALSE	50	FALSE
Gemmatimonas aurantiaca T-27	AP009153.1	293073	293660	+	CDS	GAU_0245	hypothetical protein	BAH37287.1	293279	293866	0.0632481	-15	TRUE	FALSE	8	FALSE
Gemmatimonas aurantiaca T-27	AP009153.1	293714	294367	+	CDS	GAU_0246	hypothetical protein	BAH37288.1	293920	294573	0.0633863	-14	TRUE	FALSE	4	FALSE
Gemmatimonas aurantiaca T-27	AP009153.1	294398	295177	-	CDS	GAU_0247	putative oxidoreductase	BAH37289.1	294604	295383	0.0635338	-15	FALSE	FALSE	44	TRUE
Gemmatimonas aurantiaca T-27	AP009153.1	295356	296432	+	CDS	GAU_0248	glycolate oxidase	BAH37290.1	295562	296626	0.0637404	-14	TRUE	FALSE	43	FALSE
Gemmatimonas aurantiaca T-27	AP009153.1	296421	300206	-	CDS	GAU_0249	peptidase M1 family protein	BAH37291.1	296627	300412	0.0639701	-15	FALSE	FALSE	6	FALSE
Gemmatimonas aurantiaca T-27	AP009153.1	300257	301126	-	CDS	GAU_0250	putative ABC transporter ATP-binding protein	BAH37292.1	300463	301332	0.0647974	-16	FALSE	FALSE	5	TRUE
Gemmatimonas aurantiaca T-27	AP009153.1	301233	302162	+	CDS	GAU_0251	putative 2-dehydropantoate 2-reductase	BAH37293.1	301439	302368	0.0650078	-15	TRUE	FALSE	23	FALSE
Gemmatimonas aurantiaca T-27	AP009153.1	302175	303413	-	CDS	GAU_0252	hypothetical protein	BAH37294.1	302381	303619	0.065211	-16	FALSE	FALSE	10	FALSE
Gemmatimonas aurantiaca T-27	AP009153.1	303556	304077	+	CDS	GAU_0253	hypothetical protein	BAH37295.1	303762	304283	0.0655088	-15	TRUE	FALSE	3	FALSE
Gemmatimonas aurantiaca T-27	AP009153.1	304110	304619	+	CDS	GAU_0254	hypothetical membrane protein	BAH37296.1	304316	304825	0.0656283	-14	TRUE	FALSE	17	FALSE
Gemmatimonas aurantiaca T-27	AP009153.1	304661	306736	+	CDS	GAU_0255	putative S9C family peptidase	BAH37297.1	304867	306942	0.0657471	-13	TRUE	FALSE	3	FALSE
Gemmatimonas aurantiaca T-27	AP009153.1	306788	307561	+	CDS	GAU_0256	hypothetical protein	BAH37298.1	306994	307767	0.0662058	-12	TRUE	FALSE	9	FALSE
Gemmatimonas aurantiaca T-27	AP009153.1	307575	308054	+	CDS	GAU_0257	hypothetical protein	BAH37299.1	307781	308260	0.0663755	-11	TRUE	FALSE	0	FALSE
Gemmatimonas aurantiaca T-27	AP009153.1	308087	308977	+	CDS	GAU_0258	hypothetical protein	BAH37300.1	308293	309183	0.066486	-10	TRUE	FALSE	9	FALSE
Gemmatimonas aurantiaca T-27	AP009153.1	309011	309850	-	CDS	GAU_0259	2%2C5-diketo-D-gluconate reductase	BAH37301.1	309217	310056	0.0666852	-11	FALSE	FALSE	8	FALSE
Gemmatimonas aurantiaca T-27	AP009153.1	309853	310272	-	CDS	GAU_0260	hypothetical protein	BAH37302.1	310059	310478	0.0668668	-12	FALSE	FALSE	0	FALSE
Gemmatimonas aurantiaca T-27	AP009153.1	310389	313520	-	CDS	GAU_0261	hypothetical protein	BAH37303.1	310595	313726	0.0669824	-13	FALSE	FALSE	0	FALSE
Gemmatimonas aurantiaca T-27	AP009153.1	313551	314477	+	CDS	GAU_0262	phenylacetic acid degradation operon negative regulatory protein	BAH37304.1	313757	314683	0.0676643	-12	TRUE	FALSE	1	FALSE
Gemmatimonas aurantiaca T-27	AP009153.1	315045	316070	+	CDS	GAU_0263	phenylacetic acid degradation protein	BAH37305.1	315251	316275	0.0679865	-11	TRUE	FALSE	42	FALSE
Gemmatimonas aurantiaca T-27	AP009153.1	316070	316351	+	CDS	GAU_0264	phenylacetic acid degradation protein	BAH37306.1	316276	316553	0.0682076	-10	TRUE	FALSE	33	FALSE
Gemmatimonas aurantiaca T-27	AP009153.1	316348	317100	+	CDS	GAU_0265	phenylacetic acid degradation protein	BAH37307.1	316554	317306	0.0682675	-9	TRUE	FALSE	33	FALSE
Gemmatimonas aurantiaca T-27	AP009153.1	317118	317705	+	CDS	GAU_0266	phenylacetic acid degradation protein	BAH37308.1	317324	317911	0.0684336	-8	TRUE	FALSE	31	FALSE
Gemmatimonas aurantiaca T-27	AP009153.1	317735	318814	+	CDS	GAU_0267	phenylacetic acid degradation NADH oxidoreductase	BAH37309.1	317941	319020	0.0685666	-7	TRUE	FALSE	0	FALSE
Gemmatimonas aurantiaca T-27	AP009153.1	318900	319847	+	CDS	GAU_0268	putative ABC transporter ATP-binding protein	BAH37310.1	319106	320049	0.0688179	-6	TRUE	FALSE	31	TRUE
Gemmatimonas aurantiaca T-27	AP009153.1	319844	320707	+	CDS	GAU_0269	hypothetical protein	BAH37311.1	320050	320909	0.0690215	-5	TRUE	FALSE	8	FALSE
Gemmatimonas aurantiaca T-27	AP009153.1	320704	321630	+	CDS	GAU_0270	putative ABC transporter ATP-binding protein	BAH37312.1	320910	321832	0.0692069	-4	TRUE	FALSE	31	FALSE
Gemmatimonas aurantiaca T-27	AP009153.1	321627	322424	+	CDS	GAU_0271	hypothetical membrane protein	BAH37313.1	321833	322630	0.069406	-3	TRUE	FALSE	7	FALSE
Gemmatimonas aurantiaca T-27	AP009153.1	322633	323283	-	CDS	GAU_0272	NADH dehydrogenase	BAH37314.1	322839	323489	0.0696229	-4	FALSE	FALSE	6	FALSE
Gemmatimonas aurantiaca T-27	AP009153.1	323369	323845	-	CDS	GAU_0273	MarR family transcriptional regulator	BAH37315.1	323575	324051	0.0697817	-5	FALSE	FALSE	1	FALSE
Gemmatimonas aurantiaca T-27	AP009153.1	324042	324112	+	tRNA	GAU_t0001	tRNA-Cys	character(0)	324248	324318	0.0699268	-4	TRUE	FALSE	0	FALSE
Gemmatimonas aurantiaca T-27	AP009153.1	324208	325179	-	CDS	GAU_0274	hypothetical protein	BAH37316.1	324414	325385	0.0699626	-5	FALSE	FALSE	2	FALSE
Gemmatimonas aurantiaca T-27	AP009153.1	325315	326697	+	CDS	GAU_0275	hypothetical membrane protein	BAH37317.1	325521	326903	0.0702013	-4	TRUE	FALSE	10	FALSE
Gemmatimonas aurantiaca T-27	AP009153.1	326736	328019	+	CDS	GAU_0276	sodium/hydrogen exchanger family protein	BAH37318.1	326942	328225	0.0705078	-3	TRUE	FALSE	10	FALSE
Gemmatimonas aurantiaca T-27	AP009153.1	328075	329199	-	CDS	GAU_0277	putative glycosyltransferase	BAH37319.1	328281	329401	0.0707965	-4	FALSE	FALSE	10	FALSE
Gemmatimonas aurantiaca T-27	AP009153.1	329196	330158	-	CDS	GAU_0278	hypothetical protein	BAH37320.1	329402	330364	0.0710383	-5	FALSE	FALSE	12	FALSE
Gemmatimonas aurantiaca T-27	AP009153.1	330176	331348	-	CDS	GAU_0279	sodium/proton antiporter	BAH37321.1	330382	331554	0.0712496	-6	FALSE	FALSE	18	FALSE
Gemmatimonas aurantiaca T-27	AP009153.1	331567	333114	+	CDS	GAU_0280	putative carboxyl-terminal processing protease precursor	BAH37322.1	331773	333320	0.0715496	-5	TRUE	FALSE	2	FALSE
Gemmatimonas aurantiaca T-27	AP009153.1	333135	333707	+	CDS	GAU_0281	hypothetical protein	BAH37323.1	333341	333913	0.0718878	-4	TRUE	FALSE	3	FALSE
Gemmatimonas aurantiaca T-27	AP009153.1	333757	335895	+	CDS	GAU_0282	hypothetical protein	BAH37324.1	333963	336100	0.0720219	-3	TRUE	FALSE	60	FALSE
Gemmatimonas aurantiaca T-27	AP009153.1	335895	336497	+	CDS	GAU_0283	hypothetical protein	BAH37325.1	336101	336668	0.072483	-2	TRUE	FALSE	34	FALSE
Gemmatimonas aurantiaca T-27	AP009153.1	336463	337413	+	CDS	GAU_0284	serine acetyltransferase	BAH37326.1	336669	337619	0.0726055	-1	TRUE	FALSE	14	FALSE
Gemmatimonas aurantiaca T-27	AP009153.1	337481	338398	+	CDS	GAU_0285	cysteine synthase A	BAH37327.1	337687	338603	0.072825	0	TRUE	FALSE	42	FALSE
Gemmatimonas aurantiaca T-27	AP009153.1	338398	339612	+	CDS	GAU_0286	hypothetical protein	BAH37328.1	338604	339818	0.0730228	1	TRUE	FALSE	24	FALSE
Gemmatimonas aurantiaca T-27	AP009153.1	339631	340398	+	CDS	GAU_0287	hypothetical protein	BAH37329.1	339837	340582	0.0732887	2	TRUE	FALSE	9	FALSE
Gemmatimonas aurantiaca T-27	AP009153.1	340377	340772	-	CDS	GAU_0288	HxlR family transcriptional regulator	BAH37330.1	340583	340978	0.0734496	1	FALSE	FALSE	12	FALSE
Gemmatimonas aurantiaca T-27	AP009153.1	340838	341590	+	CDS	GAU_0289	putative oxidoreductase	BAH37331.1	341044	341796	0.073549	2	TRUE	FALSE	9	TRUE
Gemmatimonas aurantiaca T-27	AP009153.1	341619	342233	-	CDS	GAU_0290	hypothetical protein	BAH37332.1	341825	342439	0.0737174	1	FALSE	FALSE	19	FALSE
Gemmatimonas aurantiaca T-27	AP009153.1	342298	344061	-	CDS	GAU_0291	hypothetical membrane protein	BAH37333.1	342504	344267	0.0738638	0	FALSE	FALSE	21	FALSE
Gemmatimonas aurantiaca T-27	AP009153.1	344065	344784	-	CDS	GAU_0292	putative ABC transporter ATP-binding protein	BAH37334.1	344271	344990	0.0742449	-1	FALSE	FALSE	28	FALSE
Gemmatimonas aurantiaca T-27	AP009153.1	344795	345937	-	CDS	GAU_0293	hypothetical protein	BAH37335.1	345001	346126	0.0744023	-2	FALSE	FALSE	1	FALSE
Gemmatimonas aurantiaca T-27	AP009153.1	345921	347174	+	CDS	GAU_0294	hypothetical protein	BAH37336.1	346127	347380	0.0746452	-1	TRUE	FALSE	21	FALSE
Gemmatimonas aurantiaca T-27	AP009153.1	347291	348160	-	CDS	GAU_0295	chemotaxis MotB protein	BAH37337.1	347497	348366	0.0749406	-2	FALSE	FALSE	26	FALSE
Gemmatimonas aurantiaca T-27	AP009153.1	348164	349021	-	CDS	GAU_0296	chemotaxis MotA protein	BAH37338.1	348370	349227	0.0751289	-3	FALSE	FALSE	27	FALSE
Gemmatimonas aurantiaca T-27	AP009153.1	349058	349735	+	CDS	GAU_0297	hypothetical protein	BAH37339.1	349264	349941	0.0753217	-2	TRUE	FALSE	11	FALSE
Gemmatimonas aurantiaca T-27	AP009153.1	349738	350040	-	CDS	GAU_0298	carbon storage regulator	BAH37340.1	349944	350246	0.0754683	-3	FALSE	FALSE	19	FALSE
Gemmatimonas aurantiaca T-27	AP009153.1	350046	351494	-	CDS	GAU_0299	flagellar hook-associated protein 1	BAH37341.1	350252	351700	0.0755348	-4	FALSE	FALSE	26	FALSE
Gemmatimonas aurantiaca T-27	AP009153.1	351496	351978	-	CDS	GAU_0300	hypothetical protein	BAH37342.1	351702	352184	0.0758475	-5	FALSE	FALSE	27	FALSE
Gemmatimonas aurantiaca T-27	AP009153.1	352041	352406	-	CDS	GAU_0301	hypothetical protein	BAH37343.1	352247	352608	0.075965	-6	FALSE	FALSE	18	FALSE
Gemmatimonas aurantiaca T-27	AP009153.1	352403	353458	-	CDS	GAU_0302	flagellar P-ring protein precursor	BAH37344.1	352609	353660	0.0760431	-7	FALSE	FALSE	27	FALSE
Gemmatimonas aurantiaca T-27	AP009153.1	353455	354162	-	CDS	GAU_0303	putative flagellar L-ring protein	BAH37345.1	353661	354368	0.0762699	-8	FALSE	FALSE	27	FALSE
Gemmatimonas aurantiaca T-27	AP009153.1	354173	354718	-	CDS	GAU_0304	hypothetical protein	BAH37346.1	354379	354924	0.0764248	-9	FALSE	FALSE	14	FALSE
Gemmatimonas aurantiaca T-27	AP009153.1	354728	355516	-	CDS	GAU_0305	flagellar basal-body rod protein FlgG	BAH37347.1	354934	355722	0.0765445	-10	FALSE	FALSE	28	FALSE
Gemmatimonas aurantiaca T-27	AP009153.1	355526	356230	-	CDS	GAU_0306	flagellar basal-body rod protein FlgF	BAH37348.1	355732	356436	0.0767166	-11	FALSE	FALSE	25	FALSE
Gemmatimonas aurantiaca T-27	AP009153.1	356775	357857	+	CDS	GAU_0307	ABC transporter substrate binding protein	BAH37349.1	356981	358059	0.0769859	-10	TRUE	FALSE	0	FALSE
Gemmatimonas aurantiaca T-27	AP009153.1	357854	358912	+	CDS	GAU_0308	ABC transporter permease protein	BAH37350.1	358060	359110	0.0772186	-9	TRUE	FALSE	0	FALSE
Gemmatimonas aurantiaca T-27	AP009153.1	358905	359687	+	CDS	GAU_0309	ABC transporter ATP-binding protein	BAH37351.1	359111	359893	0.0774453	-8	TRUE	FALSE	65	FALSE
Gemmatimonas aurantiaca T-27	AP009153.1	359811	360302	-	CDS	GAU_0310	hypothetical membrane protein	BAH37352.1	360017	360508	0.0776407	-9	FALSE	FALSE	3	FALSE
Gemmatimonas aurantiaca T-27	AP009153.1	360305	361060	-	CDS	GAU_0311	RNA polymerase sigma factor for flagellar operon	BAH37353.1	360511	361266	0.0777472	-10	FALSE	FALSE	30	FALSE
Gemmatimonas aurantiaca T-27	AP009153.1	361096	361962	-	CDS	GAU_0312	putative flagellar biosynthesis protein FlhG	BAH37354.1	361302	362168	0.0779178	-11	FALSE	FALSE	24	FALSE
Gemmatimonas aurantiaca T-27	AP009153.1	361974	362852	-	CDS	GAU_0313	putative flagellar biosynthesis protein FlhF	BAH37355.1	362180	363050	0.0781071	-12	FALSE	FALSE	23	FALSE
Gemmatimonas aurantiaca T-27	AP009153.1	362845	364932	-	CDS	GAU_0314	flagellar biosynthesis protein FlhA	BAH37356.1	363051	365138	0.078295	-13	FALSE	FALSE	26	FALSE
Gemmatimonas aurantiaca T-27	AP009153.1	364943	366043	-	CDS	GAU_0315	flagellar biosynthesis protein FlhB	BAH37357.1	365149	366249	0.0787474	-14	FALSE	FALSE	26	FALSE
Gemmatimonas aurantiaca T-27	AP009153.1	366050	366937	-	CDS	GAU_0316	flagellar biosynthetic protein FliR	BAH37358.1	366256	367143	0.0789862	-15	FALSE	FALSE	26	FALSE
Gemmatimonas aurantiaca T-27	AP009153.1	366969	367238	-	CDS	GAU_0317	flagellar biosynthetic protein FliQ	BAH37359.1	367175	367444	0.0791844	-16	FALSE	FALSE	26	FALSE
Gemmatimonas aurantiaca T-27	AP009153.1	367601	368467	+	CDS	GAU_0318	hypothetical protein	BAH37360.1	367807	368673	0.0793207	-15	TRUE	FALSE	14	FALSE
Gemmatimonas aurantiaca T-27	AP009153.1	368671	369438	-	CDS	GAU_0319	flagellar biosynthetic protein FliP	BAH37361.1	368877	369644	0.0795514	-16	FALSE	FALSE	2	FALSE
Gemmatimonas aurantiaca T-27	AP009153.1	370623	371048	-	CDS	GAU_0320	flagellar motor switch protein FliN	BAH37362.1	370829	371250	0.0799724	-17	FALSE	FALSE	22	FALSE
Gemmatimonas aurantiaca T-27	AP009153.1	371045	372040	-	CDS	GAU_0321	flagellar motor switch protein FliM	BAH37363.1	371251	372246	0.0800634	-18	FALSE	FALSE	25	FALSE
Gemmatimonas aurantiaca T-27	AP009153.1	372081	372650	-	CDS	GAU_0322	flagellar FliL protein	BAH37364.1	372287	372856	0.0802868	-19	FALSE	FALSE	21	FALSE
Gemmatimonas aurantiaca T-27	AP009153.1	372941	374461	-	CDS	GAU_0323	flagellar hook protein FlgE	BAH37365.1	373147	374667	0.0804723	-20	FALSE	FALSE	29	FALSE
Gemmatimonas aurantiaca T-27	AP009153.1	374491	375294	-	CDS	GAU_0324	putative flagellar basal-body rod modification protein FlgD	BAH37366.1	374697	375496	0.0808065	-21	FALSE	FALSE	16	FALSE
Gemmatimonas aurantiaca T-27	AP009153.1	375291	377486	-	CDS	GAU_0325	hypothetical protein	BAH37367.1	375497	377688	0.0809791	-22	FALSE	FALSE	20	FALSE
Gemmatimonas aurantiaca T-27	AP009153.1	377483	378262	-	CDS	GAU_0326	hypothetical protein	BAH37368.1	377689	378464	0.0814518	-23	FALSE	FALSE	0	FALSE
Gemmatimonas aurantiaca T-27	AP009153.1	378259	378762	-	CDS	GAU_0327	putative flagellar FliJ protein	BAH37369.1	378465	378967	0.0816191	-24	FALSE	FALSE	13	FALSE
Gemmatimonas aurantiaca T-27	AP009153.1	378762	380135	-	CDS	GAU_0328	flagellum-specific ATP synthase	BAH37370.1	378968	380341	0.0817276	-25	FALSE	FALSE	63	FALSE
Gemmatimonas aurantiaca T-27	AP009153.1	380144	380827	-	CDS	GAU_0329	hypothetical protein	BAH37371.1	380350	381016	0.0820257	-26	FALSE	FALSE	27	FALSE
Gemmatimonas aurantiaca T-27	AP009153.1	380811	381857	-	CDS	GAU_0330	flagellar motor switch protein FliG	BAH37372.1	381017	382063	0.0821695	-27	FALSE	FALSE	27	FALSE
Gemmatimonas aurantiaca T-27	AP009153.1	381872	383494	-	CDS	GAU_0331	flagellar M-ring protein	BAH37373.1	382078	383700	0.0823983	-28	FALSE	FALSE	27	FALSE
Gemmatimonas aurantiaca T-27	AP009153.1	383513	383833	-	CDS	GAU_0332	flagellar hook-basal body complex protein FliE	BAH37374.1	383719	384039	0.0827522	-29	FALSE	FALSE	27	FALSE
Gemmatimonas aurantiaca T-27	AP009153.1	383919	384302	-	CDS	GAU_0333	hypothetical protein	BAH37375.1	384125	384508	0.0828398	-30	FALSE	FALSE	4	FALSE
Gemmatimonas aurantiaca T-27	AP009153.1	384442	384993	-	CDS	GAU_0334	flagellar basal-body rod protein FlgC	BAH37376.1	384648	385199	0.0829526	-31	FALSE	FALSE	27	FALSE
Gemmatimonas aurantiaca T-27	AP009153.1	385050	385409	-	CDS	GAU_0335	hypothetical protein	BAH37377.1	385256	385615	0.0830837	-32	FALSE	FALSE	21	FALSE
Gemmatimonas aurantiaca T-27	AP009153.1	385631	387211	-	CDS	GAU_0336	putative NtrC family two-component response regulator	BAH37378.1	385837	387417	0.083209	-33	FALSE	FALSE	34	FALSE
Gemmatimonas aurantiaca T-27	AP009153.1	387368	388276	+	CDS	GAU_0337	flagellar hook-associated protein 3	BAH37379.1	387574	388482	0.0835836	-32	TRUE	FALSE	27	FALSE
Gemmatimonas aurantiaca T-27	AP009153.1	388298	388774	+	CDS	GAU_0338	hypothetical protein	BAH37380.1	388504	388980	0.0837841	-31	TRUE	FALSE	26	FALSE
Gemmatimonas aurantiaca T-27	AP009153.1	389100	391049	-	CDS	GAU_0339	hypothetical protein	BAH37381.1	389306	391255	0.0839571	-32	FALSE	FALSE	0	FALSE
Gemmatimonas aurantiaca T-27	AP009153.1	391057	392334	-	CDS	GAU_0340	hypothetical protein	BAH37382.1	391263	392540	0.0843791	-33	FALSE	FALSE	4	FALSE
Gemmatimonas aurantiaca T-27	AP009153.1	392339	393478	-	CDS	GAU_0341	aminotransferase	BAH37383.1	392545	393684	0.0846556	-34	FALSE	FALSE	63	FALSE
Gemmatimonas aurantiaca T-27	AP009153.1	393493	394557	-	CDS	GAU_0342	putative oxidoreductase	BAH37384.1	393699	394763	0.0849045	-35	FALSE	FALSE	60	FALSE
Gemmatimonas aurantiaca T-27	AP009153.1	394735	395868	-	CDS	GAU_0343	hypothetical protein	BAH37385.1	394941	396074	0.0851723	-36	FALSE	FALSE	0	FALSE
Gemmatimonas aurantiaca T-27	AP009153.1	395890	397098	-	CDS	GAU_0344	hypothetical protein	BAH37386.1	396096	397303	0.0854214	-37	FALSE	FALSE	0	FALSE
Gemmatimonas aurantiaca T-27	AP009153.1	397098	398210	-	CDS	GAU_0345	hypothetical protein	BAH37387.1	397304	398416	0.0856819	-38	FALSE	FALSE	0	FALSE
Gemmatimonas aurantiaca T-27	AP009153.1	398267	399736	-	CDS	GAU_0346	putative acid--CoA ligase	BAH37388.1	398473	399938	0.085934	-39	FALSE	FALSE	27	FALSE
Gemmatimonas aurantiaca T-27	AP009153.1	399733	400470	-	CDS	GAU_0347	3-oxoacyl-[acyl-carrier-protein] reductase	BAH37389.1	399939	400675	0.0862502	-40	FALSE	FALSE	44	TRUE
Gemmatimonas aurantiaca T-27	AP009153.1	400470	400736	-	CDS	GAU_0348	hypothetical protein	BAH37390.1	400676	400942	0.0864091	-41	FALSE	FALSE	0	FALSE
Gemmatimonas aurantiaca T-27	AP009153.1	400820	401437	-	CDS	GAU_0349	hypothetical protein	BAH37391.1	401026	401643	0.0864846	-42	FALSE	FALSE	0	FALSE
Gemmatimonas aurantiaca T-27	AP009153.1	401439	402395	-	CDS	GAU_0350	hypothetical protein	BAH37392.1	401645	402601	0.0866181	-43	FALSE	FALSE	0	FALSE
Gemmatimonas aurantiaca T-27	AP009153.1	402572	404056	-	CDS	GAU_0351	hypothetical protein	BAH37393.1	402778	404262	0.0868624	-44	FALSE	FALSE	9	FALSE
Gemmatimonas aurantiaca T-27	AP009153.1	404296	405051	+	CDS	GAU_0352	flagellin	BAH37394.1	404502	405257	0.0872342	-43	TRUE	FALSE	27	FALSE
Gemmatimonas aurantiaca T-27	AP009153.1	405142	407196	+	CDS	GAU_0353	flagellar hook-associated protein 2	BAH37395.1	405348	407402	0.0874167	-42	TRUE	FALSE	25	FALSE
Gemmatimonas aurantiaca T-27	AP009153.1	407264	407662	+	CDS	GAU_0354	flagellar protein FliS	BAH37396.1	407470	407864	0.0878743	-41	TRUE	FALSE	27	FALSE
Gemmatimonas aurantiaca T-27	AP009153.1	407659	408147	+	CDS	GAU_0355	hypothetical protein	BAH37397.1	407865	408353	0.0879595	-40	TRUE	FALSE	3	FALSE
Gemmatimonas aurantiaca T-27	AP009153.1	408150	408467	+	CDS	GAU_0356	hypothetical protein	BAH37398.1	408356	408673	0.0880654	-39	TRUE	FALSE	3	FALSE
Gemmatimonas aurantiaca T-27	AP009153.1	408542	408826	+	CDS	GAU_0357	hypothetical protein	BAH37399.1	408748	409032	0.0881499	-38	TRUE	FALSE	3	FALSE
Gemmatimonas aurantiaca T-27	AP009153.1	408869	409240	+	CDS	GAU_0358	chemotaxis protein CheY	BAH37400.1	409075	409446	0.0882204	-37	TRUE	FALSE	19	FALSE
Gemmatimonas aurantiaca T-27	AP009153.1	409251	409928	+	CDS	GAU_0359	hypothetical protein	BAH37401.1	409457	410134	0.0883028	-36	TRUE	FALSE	18	FALSE
Gemmatimonas aurantiaca T-27	AP009153.1	410680	412413	+	CDS	GAU_0360	chemotaxis protein CheA	BAH37402.1	410886	412619	0.088611	-35	TRUE	FALSE	13	FALSE
Gemmatimonas aurantiaca T-27	AP009153.1	412532	413071	+	CDS	GAU_0361	chemotaxis protein CheW	BAH37403.1	412738	413277	0.0890104	-34	TRUE	FALSE	30	FALSE
Gemmatimonas aurantiaca T-27	AP009153.1	413110	413949	+	CDS	GAU_0362	chemotaxis protein methyltransferase	BAH37404.1	413316	414155	0.089135	-33	TRUE	FALSE	31	FALSE
Gemmatimonas aurantiaca T-27	AP009153.1	413952	414464	+	CDS	GAU_0363	chemotaxis protein CheD	BAH37405.1	414158	414670	0.0893166	-32	TRUE	FALSE	30	FALSE
Gemmatimonas aurantiaca T-27	AP009153.1	414480	414908	+	CDS	GAU_0364	chemotaxis protein CheY	BAH37406.1	414686	415114	0.0894305	-31	TRUE	FALSE	17	FALSE
Gemmatimonas aurantiaca T-27	AP009153.1	414973	415353	+	CDS	GAU_0365	hypothetical protein	BAH37407.1	415179	415559	0.0895368	-30	TRUE	FALSE	9	FALSE
Gemmatimonas aurantiaca T-27	AP009153.1	415440	416486	+	CDS	GAU_0366	chemotaxis response regulator protein-glutamate methylesterase	BAH37408.1	415646	416692	0.0896375	-29	TRUE	FALSE	19	FALSE
Gemmatimonas aurantiaca T-27	AP009153.1	416586	417281	-	CDS	GAU_0367	putative two-component histidine kinase	BAH37409.1	416792	417487	0.0898847	-30	FALSE	FALSE	3	FALSE
Gemmatimonas aurantiaca T-27	AP009153.1	417338	417949	+	CDS	GAU_0368	hypothetical protein	BAH37410.1	417544	418154	0.0900468	-29	TRUE	FALSE	35	FALSE
Gemmatimonas aurantiaca T-27	AP009153.1	417949	418680	+	CDS	GAU_0369	DNA-3-methyladenine glycosylase	BAH37411.1	418155	418886	0.0901786	-28	TRUE	FALSE	45	FALSE
Gemmatimonas aurantiaca T-27	AP009153.1	418708	420114	+	CDS	GAU_0370	hypothetical protein	BAH37412.1	418914	420320	0.0903423	-27	TRUE	FALSE	19	FALSE
Gemmatimonas aurantiaca T-27	AP009153.1	420316	421725	+	CDS	GAU_0371	hypothetical protein	BAH37413.1	420522	421931	0.0906891	-26	TRUE	FALSE	13	FALSE
Gemmatimonas aurantiaca T-27	AP009153.1	421736	422860	-	CDS	GAU_0372	hypothetical protein	BAH37414.1	421942	423007	0.0909953	-27	FALSE	FALSE	19	FALSE
Gemmatimonas aurantiaca T-27	AP009153.1	422802	423824	-	CDS	GAU_0373	NAD-dependent epimerase/dehydratase family protein	BAH37415.1	423008	424030	0.0912252	-28	FALSE	FALSE	19	FALSE
Gemmatimonas aurantiaca T-27	AP009153.1	423835	424605	-	CDS	GAU_0374	acyltransferase	BAH37416.1	424041	424811	0.091448	-29	FALSE	FALSE	64	FALSE
Gemmatimonas aurantiaca T-27	AP009153.1	424619	425083	-	CDS	GAU_0375	hypothetical protein	BAH37417.1	424825	425289	0.0916171	-30	FALSE	FALSE	35	FALSE
Gemmatimonas aurantiaca T-27	AP009153.1	425196	426182	+	CDS	GAU_0376	hypothetical protein	BAH37418.1	425402	426374	0.0917415	-29	TRUE	FALSE	48	FALSE
Gemmatimonas aurantiaca T-27	AP009153.1	426169	426933	+	CDS	GAU_0377	putative ABC transporter ATP-binding protein	BAH37419.1	426375	427139	0.0919513	-28	TRUE	FALSE	22	TRUE
Gemmatimonas aurantiaca T-27	AP009153.1	426981	428069	+	CDS	GAU_0378	putative ABC transporter permease protein	BAH37420.1	427187	428275	0.0921264	-27	TRUE	FALSE	50	FALSE
Gemmatimonas aurantiaca T-27	AP009153.1	428076	429059	-	CDS	GAU_0379	putative aldo-keto reductase	BAH37421.1	428282	429265	0.0923626	-28	FALSE	FALSE	47	FALSE
Gemmatimonas aurantiaca T-27	AP009153.1	429193	430098	+	CDS	GAU_0380	hypothetical protein	BAH37422.1	429399	430304	0.0926035	-27	TRUE	FALSE	62	FALSE
Gemmatimonas aurantiaca T-27	AP009153.1	430106	430765	+	CDS	GAU_0381	hypothetical membrane protein	BAH37423.1	430312	430971	0.0928004	-26	TRUE	FALSE	49	FALSE
Gemmatimonas aurantiaca T-27	AP009153.1	430778	433678	+	CDS	GAU_0382	putative signaling protein	BAH37424.1	430984	433864	0.0929453	-25	TRUE	FALSE	14	FALSE
Gemmatimonas aurantiaca T-27	AP009153.1	433659	434879	+	CDS	GAU_0383	hypothetical protein	BAH37425.1	433865	435085	0.0935666	-24	TRUE	FALSE	45	FALSE
Gemmatimonas aurantiaca T-27	AP009153.1	435042	435479	-	CDS	GAU_0384	hypothetical membrane protein	BAH37426.1	435248	435677	0.0938649	-25	FALSE	FALSE	44	FALSE
Gemmatimonas aurantiaca T-27	AP009153.1	435472	436041	-	CDS	GAU_0385	hypothetical protein	BAH37427.1	435678	436243	0.0939576	-26	FALSE	FALSE	34	FALSE
Gemmatimonas aurantiaca T-27	AP009153.1	436038	436664	-	CDS	GAU_0386	putative nicotinamide mononucleotide transporter	BAH37428.1	436244	436870	0.0940797	-27	FALSE	FALSE	36	FALSE
Gemmatimonas aurantiaca T-27	AP009153.1	436787	438907	+	CDS	GAU_0387	TonB-dependent outer membrane transport protein	BAH37429.1	436993	439113	0.0942412	-26	TRUE	FALSE	43	FALSE
Gemmatimonas aurantiaca T-27	AP009153.1	439040	440029	-	CDS	GAU_0388	hypothetical protein	BAH37430.1	439246	440235	0.0947271	-27	FALSE	FALSE	48	FALSE
Gemmatimonas aurantiaca T-27	AP009153.1	440140	441411	+	CDS	GAU_0389	putative two-component histidine kinase	BAH37431.1	440346	441617	0.0949643	-26	TRUE	FALSE	41	FALSE
Gemmatimonas aurantiaca T-27	AP009153.1	441490	444261	+	CDS	GAU_0390	2-oxoglutarate dehydrogenase E1 component	BAH37432.1	441696	444467	0.0952554	-25	TRUE	FALSE	63	FALSE
Gemmatimonas aurantiaca T-27	AP009153.1	444371	446992	+	CDS	GAU_0391	hypothetical protein	BAH37433.1	444577	447198	0.0958767	-24	TRUE	FALSE	60	FALSE
Gemmatimonas aurantiaca T-27	AP009153.1	447128	449713	+	CDS	GAU_0392	hypothetical protein	BAH37434.1	447334	449919	0.0964713	-23	TRUE	FALSE	0	FALSE
Gemmatimonas aurantiaca T-27	AP009153.1	449725	450162	-	CDS	GAU_0393	Xre family DNA binding protein	BAH37435.1	449931	450368	0.0970314	-24	FALSE	FALSE	0	FALSE
Gemmatimonas aurantiaca T-27	AP009153.1	450228	451898	-	CDS	GAU_0394	putative sodium/solute symporter	BAH37436.1	450434	452104	0.0971399	-25	FALSE	FALSE	43	FALSE
Gemmatimonas aurantiaca T-27	AP009153.1	452118	453548	+	CDS	GAU_0395	NADH dehydrogenase	BAH37437.1	452324	453754	0.0975474	-24	TRUE	FALSE	48	FALSE
Gemmatimonas aurantiaca T-27	AP009153.1	453648	455666	+	CDS	GAU_0396	two-component hybrid sensor and regulator	BAH37438.1	453854	455872	0.0978774	-23	TRUE	FALSE	11	FALSE
Gemmatimonas aurantiaca T-27	AP009153.1	455670	456272	+	CDS	GAU_0397	two-component response regulator	BAH37439.1	455876	456478	0.0983135	-22	TRUE	FALSE	11	FALSE
Gemmatimonas aurantiaca T-27	AP009153.1	456306	457751	-	CDS	GAU_0398	peptidase M20A family protein	BAH37440.1	456512	457957	0.0984506	-23	FALSE	FALSE	28	FALSE
Gemmatimonas aurantiaca T-27	AP009153.1	457969	459603	+	CDS	GAU_0399	TldD/PmbA family protein	BAH37441.1	458175	459805	0.0988093	-22	TRUE	FALSE	38	FALSE
Gemmatimonas aurantiaca T-27	AP009153.1	459600	460988	+	CDS	GAU_0400	TldD/PmbA family protein	BAH37442.1	459806	461194	0.099161	-21	TRUE	FALSE	32	FALSE
Gemmatimonas aurantiaca T-27	AP009153.1	461114	461833	-	CDS	GAU_0401	hypothetical protein	BAH37443.1	461320	462039	0.0994875	-22	FALSE	FALSE	19	FALSE
Gemmatimonas aurantiaca T-27	AP009153.1	461944	464112	-	CDS	GAU_0402	TonB-dependent outer membrane transport protein	BAH37444.1	462150	464318	0.0996665	-23	FALSE	FALSE	24	FALSE
Gemmatimonas aurantiaca T-27	AP009153.1	464121	465200	-	CDS	GAU_0403	hydrogenase expression/formation protein HypE	BAH37445.1	464327	465402	0.100136	-24	FALSE	FALSE	14	FALSE
Gemmatimonas aurantiaca T-27	AP009153.1	465197	466312	-	CDS	GAU_0404	[NiFe] hydrogenase expression/formation protein HypD	BAH37446.1	465403	466514	0.100368	-25	FALSE	FALSE	14	FALSE
Gemmatimonas aurantiaca T-27	AP009153.1	466309	466614	-	CDS	GAU_0405	[NiFe] hydrogenase expression/formation protein HypC	BAH37447.1	466515	466820	0.100608	-26	FALSE	FALSE	13	FALSE
Gemmatimonas aurantiaca T-27	AP009153.1	466617	467813	-	CDS	GAU_0406	hypothetical protein	BAH37448.1	466823	468018	0.100674	-27	FALSE	FALSE	6	FALSE
Gemmatimonas aurantiaca T-27	AP009153.1	467813	468703	-	CDS	GAU_0407	hypothetical protein	BAH37449.1	468019	468909	0.100932	-28	FALSE	FALSE	6	FALSE
Gemmatimonas aurantiaca T-27	AP009153.1	468709	469098	-	CDS	GAU_0408	hypothetical protein	BAH37450.1	468915	469300	0.101125	-29	FALSE	FALSE	6	FALSE
Gemmatimonas aurantiaca T-27	AP009153.1	469095	470300	-	CDS	GAU_0409	hypothetical protein	BAH37451.1	469301	470502	0.101209	-30	FALSE	FALSE	6	FALSE
Gemmatimonas aurantiaca T-27	AP009153.1	470297	470653	-	CDS	GAU_0410	hypothetical protein	BAH37452.1	470503	470855	0.101468	-31	FALSE	FALSE	6	FALSE
Gemmatimonas aurantiaca T-27	AP009153.1	470650	471144	-	CDS	GAU_0411	hydrogenase maturation protease	BAH37453.1	470856	471350	0.101544	-32	FALSE	FALSE	6	FALSE
Gemmatimonas aurantiaca T-27	AP009153.1	471166	472770	-	CDS	GAU_0412	NiFe uptake hydrogenase large subunit	BAH37454.1	471372	472976	0.101655	-33	FALSE	FALSE	11	FALSE
Gemmatimonas aurantiaca T-27	AP009153.1	472833	473804	-	CDS	GAU_0413	NiFe uptake hydrogenase small subunit	BAH37455.1	473039	474010	0.102015	-34	FALSE	FALSE	11	FALSE
Gemmatimonas aurantiaca T-27	AP009153.1	473968	474609	-	CDS	GAU_0414	NarL family two-component response regulator	BAH37456.1	474174	474811	0.10226	-35	FALSE	FALSE	10	FALSE
Gemmatimonas aurantiaca T-27	AP009153.1	474606	476282	-	CDS	GAU_0415	two-component histidine kinase	BAH37457.1	474812	476488	0.102397	-36	FALSE	FALSE	8	FALSE
Gemmatimonas aurantiaca T-27	AP009153.1	476302	477015	-	CDS	GAU_0416	hydrogenase isoenzymes nickel incorporation protein HypB	BAH37458.1	476508	477217	0.102763	-37	FALSE	FALSE	15	FALSE
Gemmatimonas aurantiaca T-27	AP009153.1	477012	477437	-	CDS	GAU_0417	putative hydrogenase nickel incorporation protein HypA	BAH37459.1	477218	477643	0.102916	-38	FALSE	FALSE	10	FALSE
Gemmatimonas aurantiaca T-27	AP009153.1	477450	478115	-	CDS	GAU_0418	hypothetical protein	BAH37460.1	477656	478321	0.103011	-39	FALSE	FALSE	6	FALSE
Gemmatimonas aurantiaca T-27	AP009153.1	478360	480939	+	CDS	GAU_0419	hydrogenase maturation protein HypF	BAH37461.1	478566	481145	0.103207	-38	TRUE	FALSE	14	FALSE
Gemmatimonas aurantiaca T-27	AP009153.1	480945	481628	+	CDS	GAU_0420	high-affinity nickel-transporter protein	BAH37462.1	481151	481820	0.103764	-37	TRUE	FALSE	43	FALSE
Gemmatimonas aurantiaca T-27	AP009153.1	481615	482466	-	CDS	GAU_0421	hypothetical protein	BAH37463.1	481821	482672	0.103909	-38	FALSE	FALSE	19	FALSE
Gemmatimonas aurantiaca T-27	AP009153.1	482484	482798	+	CDS	GAU_0422	hypothetical membrane protein	BAH37464.1	482690	483004	0.104096	-37	TRUE	FALSE	2	FALSE
Gemmatimonas aurantiaca T-27	AP009153.1	482822	484282	-	CDS	GAU_0423	4-alpha-glucanotransferase	BAH37465.1	483028	484488	0.104169	-38	FALSE	FALSE	28	FALSE
Gemmatimonas aurantiaca T-27	AP009153.1	484403	485353	+	CDS	GAU_0424	hypothetical protein	BAH37466.1	484609	485559	0.10451	-37	TRUE	FALSE	17	FALSE
Gemmatimonas aurantiaca T-27	AP009153.1	485390	487378	+	CDS	GAU_0425	putative ABC transporter ATP-binding/permease protein	BAH37467.1	485596	487555	0.104723	-36	TRUE	FALSE	40	TRUE
Gemmatimonas aurantiaca T-27	AP009153.1	487350	488582	-	CDS	GAU_0426	multidrug resistance protein	BAH37468.1	487556	488788	0.105146	-37	FALSE	FALSE	58	FALSE
Gemmatimonas aurantiaca T-27	AP009153.1	488691	489569	-	CDS	GAU_0427	putative ABC transporter permease protein	BAH37469.1	488897	489771	0.105435	-38	FALSE	FALSE	33	FALSE
Gemmatimonas aurantiaca T-27	AP009153.1	489566	490651	-	CDS	GAU_0428	putative transporter	BAH37470.1	489772	490857	0.105623	-39	FALSE	FALSE	34	FALSE
Gemmatimonas aurantiaca T-27	AP009153.1	490672	492270	-	CDS	GAU_0429	putative ABC transporter ATP-binding protein	BAH37471.1	490878	492476	0.105862	-40	FALSE	FALSE	47	TRUE
Gemmatimonas aurantiaca T-27	AP009153.1	492273	493319	-	CDS	GAU_0430	putative lipoprotein	BAH37472.1	492479	493525	0.106207	-41	FALSE	FALSE	33	FALSE
Gemmatimonas aurantiaca T-27	AP009153.1	493377	494495	-	CDS	GAU_0431	hypothetical protein	BAH37473.1	493583	494701	0.106445	-42	FALSE	FALSE	20	FALSE
Gemmatimonas aurantiaca T-27	AP009153.1	494630	495952	-	CDS	GAU_0432	hypothetical protein	BAH37474.1	494836	496158	0.106716	-43	FALSE	FALSE	32	FALSE
Gemmatimonas aurantiaca T-27	AP009153.1	495994	497499	-	CDS	GAU_0433	hypothetical protein	BAH37475.1	496200	497705	0.10701	-44	FALSE	FALSE	64	FALSE
Gemmatimonas aurantiaca T-27	AP009153.1	497602	499140	+	CDS	GAU_0434	L-aspartate oxidase	BAH37476.1	497808	499346	0.107356	-43	TRUE	FALSE	61	FALSE
Gemmatimonas aurantiaca T-27	AP009153.1	499195	500214	+	CDS	GAU_0435	quinolinate synthetase A	BAH37477.1	499401	500416	0.1077	-42	TRUE	FALSE	51	FALSE
Gemmatimonas aurantiaca T-27	AP009153.1	500211	501170	+	CDS	GAU_0436	nicotinate-nucleotide pyrophosphorylase (carboxylating)	BAH37478.1	500417	501376	0.107919	-41	TRUE	FALSE	58	FALSE
Gemmatimonas aurantiaca T-27	AP009153.1	501176	502117	+	CDS	GAU_0437	hypothetical protein	BAH37479.1	501382	502323	0.108127	-40	TRUE	FALSE	43	FALSE
Gemmatimonas aurantiaca T-27	AP009153.1	502206	503507	+	CDS	GAU_0438	fumarylacetoacetase	BAH37480.1	502412	503713	0.108349	-39	TRUE	FALSE	43	FALSE
Gemmatimonas aurantiaca T-27	AP009153.1	503555	504250	+	CDS	GAU_0439	putative NarL family two-component response regulator	BAH37481.1	503761	504456	0.10864	-38	TRUE	FALSE	37	FALSE
Gemmatimonas aurantiaca T-27	AP009153.1	504486	506348	-	CDS	GAU_0440	acyl-CoA dehydrogenase	BAH37482.1	504692	506554	0.108841	-39	FALSE	FALSE	58	FALSE
Gemmatimonas aurantiaca T-27	AP009153.1	506532	508337	-	CDS	GAU_0441	hypothetical protein	BAH37483.1	506738	508543	0.109282	-40	FALSE	FALSE	17	FALSE
Gemmatimonas aurantiaca T-27	AP009153.1	508498	510096	+	CDS	GAU_0442	hypothetical membrane protein	BAH37484.1	508704	510302	0.109706	-39	TRUE	FALSE	21	FALSE
Gemmatimonas aurantiaca T-27	AP009153.1	510109	510504	+	CDS	GAU_0443	CrcB protein	BAH37485.1	510315	510710	0.110054	-38	TRUE	FALSE	47	FALSE
Gemmatimonas aurantiaca T-27	AP009153.1	510624	512024	+	CDS	GAU_0444	peptidase M20A family protein	BAH37486.1	510830	512230	0.110165	-37	TRUE	FALSE	64	FALSE
Gemmatimonas aurantiaca T-27	AP009153.1	512054	514288	-	CDS	GAU_0445	methyl-accepting chemotaxis protein	BAH37487.1	512260	514494	0.110473	-38	FALSE	FALSE	9	TRUE
Gemmatimonas aurantiaca T-27	AP009153.1	514511	516724	-	CDS	GAU_0446	transcription termination factor	BAH37488.1	514717	516930	0.111003	-39	FALSE	FALSE	0	FALSE
Gemmatimonas aurantiaca T-27	AP009153.1	517162	517755	+	CDS	GAU_0447	hypothetical protein	BAH37489.1	517368	517961	0.111575	-38	TRUE	FALSE	33	FALSE
Gemmatimonas aurantiaca T-27	AP009153.1	517787	518185	+	CDS	GAU_0448	hypothetical protein	BAH37490.1	517993	518391	0.11171	-37	TRUE	FALSE	20	FALSE
Gemmatimonas aurantiaca T-27	AP009153.1	518240	518824	+	CDS	GAU_0449	hypothetical protein	BAH37491.1	518446	519030	0.111807	-36	TRUE	FALSE	0	FALSE
Gemmatimonas aurantiaca T-27	AP009153.1	519112	519267	+	CDS	GAU_0450	hypothetical protein	BAH37492.1	519318	519473	0.111995	-35	TRUE	FALSE	0	FALSE
Gemmatimonas aurantiaca T-27	AP009153.1	519571	520731	-	CDS	GAU_0451	hypothetical protein	BAH37493.1	519777	520937	0.112094	-36	FALSE	FALSE	30	FALSE
Gemmatimonas aurantiaca T-27	AP009153.1	520773	523187	+	CDS	GAU_0452	putative penicillin-binding protein	BAH37494.1	520979	523393	0.112353	-35	TRUE	FALSE	25	FALSE
Gemmatimonas aurantiaca T-27	AP009153.1	523318	524601	-	CDS	GAU_0453	hypothetical protein	BAH37495.1	523524	524807	0.112902	-36	FALSE	FALSE	40	FALSE
Gemmatimonas aurantiaca T-27	AP009153.1	524637	526430	-	CDS	GAU_0454	hypothetical protein	BAH37496.1	524843	526636	0.113187	-37	FALSE	FALSE	38	FALSE
Gemmatimonas aurantiaca T-27	AP009153.1	526624	527163	+	CDS	GAU_0455	hypothetical membrane protein	BAH37497.1	526830	527369	0.113615	-36	TRUE	FALSE	3	FALSE
Gemmatimonas aurantiaca T-27	AP009153.1	527381	527938	+	CDS	GAU_0456	hypothetical protein	BAH37498.1	527587	528144	0.113779	-35	TRUE	FALSE	19	FALSE
Gemmatimonas aurantiaca T-27	AP009153.1	528504	530600	+	CDS	GAU_0457	putative elongation factor G	BAH37499.1	528710	530806	0.114021	-34	TRUE	FALSE	38	FALSE
Gemmatimonas aurantiaca T-27	AP009153.1	530845	531612	-	CDS	GAU_0458	thymidylate synthase	BAH37500.1	531051	531818	0.114526	-35	FALSE	FALSE	48	FALSE
Gemmatimonas aurantiaca T-27	AP009153.1	531693	532181	+	CDS	GAU_0459	MarR family transcriptional regulator	BAH37501.1	531899	532387	0.114708	-34	TRUE	FALSE	41	FALSE
Gemmatimonas aurantiaca T-27	AP009153.1	532182	533912	-	CDS	GAU_0460	putative FAD linked oxidase	BAH37502.1	532388	534118	0.114814	-35	FALSE	FALSE	48	FALSE
Gemmatimonas aurantiaca T-27	AP009153.1	533953	535011	+	CDS	GAU_0461	farnesyl-diphosphate farnesyltransferase	BAH37503.1	534159	535217	0.115196	-34	TRUE	FALSE	38	FALSE
Gemmatimonas aurantiaca T-27	AP009153.1	535176	535889	-	CDS	GAU_0462	putative transposase orfB for insertion sequence element	BAH37504.1	535382	536094	0.11546	-35	FALSE	FALSE	7	TRUE
Gemmatimonas aurantiaca T-27	AP009153.1	535889	536347	-	CDS	GAU_0463	putative transposase orfA for insertion sequence element	BAH37505.1	536095	536553	0.115613	-36	FALSE	FALSE	0	TRUE
Gemmatimonas aurantiaca T-27	AP009153.1	536512	537342	-	CDS	GAU_0464	hypothetical membrane protein	BAH37506.1	536718	537548	0.115748	-37	FALSE	FALSE	52	FALSE
Gemmatimonas aurantiaca T-27	AP009153.1	537349	538563	-	CDS	GAU_0465	hypothetical protein	BAH37507.1	537555	538769	0.115928	-38	FALSE	FALSE	29	FALSE
Gemmatimonas aurantiaca T-27	AP009153.1	538642	539409	-	CDS	GAU_0466	hypothetical protein	BAH37508.1	538848	539611	0.116207	-39	FALSE	FALSE	56	FALSE
Gemmatimonas aurantiaca T-27	AP009153.1	539406	539588	-	CDS	GAU_0467	hypothetical protein	BAH37509.1	539612	539794	0.116372	-40	FALSE	FALSE	0	FALSE
Gemmatimonas aurantiaca T-27	AP009153.1	539628	540263	-	CDS	GAU_0468	ribonuclease HI	BAH37510.1	539834	540465	0.11642	-41	FALSE	FALSE	64	FALSE
Gemmatimonas aurantiaca T-27	AP009153.1	540260	540475	-	CDS	GAU_0469	hypothetical protein	BAH37511.1	540466	540681	0.116556	-42	FALSE	FALSE	33	FALSE
Gemmatimonas aurantiaca T-27	AP009153.1	540704	541858	-	CDS	GAU_0470	DapE-ArgE family protein	BAH37512.1	540910	542064	0.116652	-43	FALSE	FALSE	59	FALSE
Gemmatimonas aurantiaca T-27	AP009153.1	541861	542841	-	CDS	GAU_0471	sugar kinase	BAH37513.1	542067	543047	0.116901	-44	FALSE	FALSE	30	FALSE
Gemmatimonas aurantiaca T-27	AP009153.1	542851	543687	-	CDS	GAU_0472	hypothetical protein	BAH37514.1	543057	543893	0.117115	-45	FALSE	FALSE	0	FALSE
Gemmatimonas aurantiaca T-27	AP009153.1	543944	545077	+	CDS	GAU_0473	hypothetical protein	BAH37515.1	544150	545283	0.11735	-44	TRUE	FALSE	52	FALSE
Gemmatimonas aurantiaca T-27	AP009153.1	545202	545762	+	CDS	GAU_0474	RNA polymerase ECF-type sigma factor	BAH37516.1	545408	545967	0.117622	-43	TRUE	FALSE	45	FALSE
Gemmatimonas aurantiaca T-27	AP009153.1	545762	546229	+	CDS	GAU_0475	hypothetical protein	BAH37517.1	545968	546435	0.117743	-42	TRUE	FALSE	0	FALSE
Gemmatimonas aurantiaca T-27	AP009153.1	546332	547744	-	CDS	GAU_0476	dihydrolipoamide dehydrogenase	BAH37518.1	546538	547950	0.117865	-43	FALSE	FALSE	37	TRUE
Gemmatimonas aurantiaca T-27	AP009153.1	547767	548777	-	CDS	GAU_0477	hypothetical protein	BAH37519.1	547973	548983	0.118175	-44	FALSE	FALSE	14	FALSE
Gemmatimonas aurantiaca T-27	AP009153.1	548825	549187	-	CDS	GAU_0478	hypothetical protein	BAH37520.1	549031	549393	0.118403	-45	FALSE	FALSE	1	FALSE
Gemmatimonas aurantiaca T-27	AP009153.1	549691	550476	+	CDS	GAU_0479	putative serine hydrolase	BAH37521.1	549897	550682	0.11859	-44	TRUE	FALSE	12	FALSE
Gemmatimonas aurantiaca T-27	AP009153.1	550559	551788	-	CDS	GAU_0480	dihydrolipoamide acyltransferase	BAH37522.1	550765	551994	0.118777	-45	FALSE	FALSE	38	FALSE
Gemmatimonas aurantiaca T-27	AP009153.1	551941	552978	+	CDS	GAU_0481	putative oxidoreductase	BAH37523.1	552147	553184	0.119075	-44	TRUE	FALSE	61	FALSE
Gemmatimonas aurantiaca T-27	AP009153.1	553000	553224	+	CDS	GAU_0482	hypothetical protein	BAH37524.1	553206	553430	0.119303	-43	TRUE	FALSE	28	FALSE
Gemmatimonas aurantiaca T-27	AP009153.1	553351	554271	+	CDS	GAU_0483	hypothetical membrane protein	BAH37525.1	553557	554477	0.119379	-42	TRUE	FALSE	44	FALSE
Gemmatimonas aurantiaca T-27	AP009153.1	554433	556946	+	CDS	GAU_0484	DNA gyrase subunit A	BAH37526.1	554639	557152	0.119613	-41	TRUE	FALSE	64	FALSE
Gemmatimonas aurantiaca T-27	AP009153.1	557030	558505	+	CDS	GAU_0485	putative two-component response regulator	BAH37527.1	557236	558711	0.120173	-40	TRUE	FALSE	43	FALSE
Gemmatimonas aurantiaca T-27	AP009153.1	558513	559124	-	CDS	GAU_0486	phosphoglycerate mutase family	BAH37528.1	558719	559330	0.120492	-41	FALSE	FALSE	5	FALSE
Gemmatimonas aurantiaca T-27	AP009153.1	559166	559972	-	CDS	GAU_0487	cobalamin synthase	BAH37529.1	559372	560174	0.120633	-42	FALSE	FALSE	5	FALSE
Gemmatimonas aurantiaca T-27	AP009153.1	559969	561693	-	CDS	GAU_0488	nicotinate-nucleotide--dimethylbenzimidazole phosphoribosyltransferase	BAH37530.1	560175	561895	0.120806	-43	FALSE	FALSE	1	FALSE
Gemmatimonas aurantiaca T-27	AP009153.1	561690	562229	-	CDS	GAU_0489	cob(I)yrinic acid a%2Cc-diamide adenosyltransferase	BAH37531.1	561896	562431	0.121178	-44	FALSE	FALSE	3	FALSE
Gemmatimonas aurantiaca T-27	AP009153.1	562226	562948	-	CDS	GAU_0490	putative cob(I)yrinic acid a%2Cc-diamide adenosyltransferase	BAH37532.1	562432	563140	0.121293	-45	FALSE	FALSE	3	FALSE
Gemmatimonas aurantiaca T-27	AP009153.1	562935	564017	-	CDS	GAU_0491	putative aminotransferase	BAH37533.1	563141	564223	0.121446	-46	FALSE	FALSE	54	FALSE
Gemmatimonas aurantiaca T-27	AP009153.1	564032	565024	-	CDS	GAU_0492	cobalamin biosynthesis protein CobD	BAH37534.1	564238	565230	0.121683	-47	FALSE	FALSE	4	FALSE
Gemmatimonas aurantiaca T-27	AP009153.1	565025	566140	-	CDS	GAU_0493	hypothetical protein	BAH37535.1	565231	566346	0.121897	-48	FALSE	FALSE	21	FALSE
Gemmatimonas aurantiaca T-27	AP009153.1	566157	568109	-	CDS	GAU_0494	putative vitamin B12 transport protein BtuB	BAH37536.1	566363	568315	0.122141	-49	FALSE	FALSE	65	FALSE
Gemmatimonas aurantiaca T-27	AP009153.1	568343	569158	-	CDS	GAU_0495	putative vitamin B12 transport protein BtuD	BAH37537.1	568549	569363	0.122612	-50	FALSE	FALSE	65	TRUE
Gemmatimonas aurantiaca T-27	AP009153.1	569158	570165	-	CDS	GAU_0496	putative vitamin B12 transport protein BtuC	BAH37538.1	569364	570370	0.122788	-51	FALSE	FALSE	65	FALSE
Gemmatimonas aurantiaca T-27	AP009153.1	570165	571130	-	CDS	GAU_0497	putative vitamin B12 transport protein BtuF	BAH37539.1	570371	571336	0.123005	-52	FALSE	FALSE	65	FALSE
Gemmatimonas aurantiaca T-27	AP009153.1	571652	573247	+	CDS	GAU_0498	cobyric acid synthase	BAH37540.1	571858	573453	0.123326	-51	TRUE	FALSE	4	FALSE
Gemmatimonas aurantiaca T-27	AP009153.1	573265	573846	+	CDS	GAU_0499	bifunctional adenosylcobalamin biosynthesis protein CobU	BAH37541.1	573471	574052	0.123674	-50	TRUE	FALSE	5	FALSE
Gemmatimonas aurantiaca T-27	AP009153.1	573910	574374	-	CDS	GAU_0500	hypothetical protein	BAH37542.1	574116	574580	0.123813	-51	FALSE	FALSE	40	FALSE
Gemmatimonas aurantiaca T-27	AP009153.1	574413	575558	+	CDS	GAU_0501	saccharopine dehydrogenase family protein	BAH37543.1	574619	575764	0.123921	-50	TRUE	FALSE	59	FALSE
Gemmatimonas aurantiaca T-27	AP009153.1	575617	577332	-	CDS	GAU_0502	methyl-accepting chemotaxis protein	BAH37544.1	575823	577534	0.124181	-51	FALSE	FALSE	31	TRUE
Gemmatimonas aurantiaca T-27	AP009153.1	577329	578561	-	CDS	GAU_0503	putative branched-chain amino acid-binding protein	BAH37545.1	577535	578767	0.12455	-52	FALSE	FALSE	41	FALSE
Gemmatimonas aurantiaca T-27	AP009153.1	578878	580167	+	CDS	GAU_0504	cytochrome c oxidase subunit II	BAH37546.1	579084	580373	0.124884	-51	TRUE	FALSE	57	FALSE
Gemmatimonas aurantiaca T-27	AP009153.1	580198	582078	+	CDS	GAU_0505	cytochrome c oxidase subunit I	BAH37547.1	580404	582284	0.125169	-50	TRUE	FALSE	64	FALSE
Gemmatimonas aurantiaca T-27	AP009153.1	582080	582772	+	CDS	GAU_0506	cytochrome c oxidase subunit III	BAH37548.1	582286	582978	0.125575	-49	TRUE	FALSE	65	FALSE
Gemmatimonas aurantiaca T-27	AP009153.1	582777	583121	+	CDS	GAU_0507	hypothetical membrane protein	BAH37549.1	582983	583327	0.125725	-48	TRUE	FALSE	41	FALSE
Gemmatimonas aurantiaca T-27	AP009153.1	583263	584186	+	CDS	GAU_0508	putative CtaG protein	BAH37550.1	583469	584388	0.12583	-47	TRUE	FALSE	56	FALSE
Gemmatimonas aurantiaca T-27	AP009153.1	584183	584812	+	CDS	GAU_0509	hypothetical protein	BAH37551.1	584389	585018	0.126028	-46	TRUE	FALSE	0	FALSE
Gemmatimonas aurantiaca T-27	AP009153.1	584931	585422	-	CDS	GAU_0510	hypothetical membrane protein	BAH37552.1	585137	585628	0.12619	-47	FALSE	FALSE	29	FALSE
Gemmatimonas aurantiaca T-27	AP009153.1	585645	586244	+	CDS	GAU_0511	hypothetical protein	BAH37553.1	585851	586446	0.126344	-46	TRUE	FALSE	4	FALSE
Gemmatimonas aurantiaca T-27	AP009153.1	586241	587446	+	CDS	GAU_0512	hypothetical membrane protein	BAH37554.1	586447	587652	0.126472	-45	TRUE	FALSE	46	FALSE
Gemmatimonas aurantiaca T-27	AP009153.1	587451	589088	+	CDS	GAU_0513	D-alanyl-D-alanine carboxypeptidase	BAH37555.1	587657	589294	0.126733	-44	TRUE	FALSE	54	FALSE
Gemmatimonas aurantiaca T-27	AP009153.1	589371	593726	-	CDS	GAU_0514	hypothetical protein	BAH37556.1	589577	593932	0.127147	-45	FALSE	FALSE	2	FALSE
Gemmatimonas aurantiaca T-27	AP009153.1	593848	596769	-	CDS	GAU_0515	hypothetical protein	BAH37557.1	594054	596975	0.128113	-46	FALSE	FALSE	2	FALSE
Gemmatimonas aurantiaca T-27	AP009153.1	596810	598387	-	CDS	GAU_0516	aspartate ammonia-lyase	BAH37558.1	597016	598593	0.128751	-47	FALSE	FALSE	57	FALSE
Gemmatimonas aurantiaca T-27	AP009153.1	598869	599918	+	CDS	GAU_0517	putative asparaginase	BAH37559.1	599075	600124	0.129196	-46	TRUE	FALSE	53	FALSE
Gemmatimonas aurantiaca T-27	AP009153.1	600251	602686	+	CDS	GAU_0518	leucyl-tRNA synthetase	BAH37560.1	600457	602892	0.129494	-45	TRUE	FALSE	62	FALSE
Gemmatimonas aurantiaca T-27	AP009153.1	602725	604659	+	CDS	GAU_0519	putative two-component hybrid sensor and regulator	BAH37561.1	602931	604865	0.130027	-44	TRUE	FALSE	13	FALSE
Gemmatimonas aurantiaca T-27	AP009153.1	604666	605793	+	CDS	GAU_0520	hypothetical protein	BAH37562.1	604872	605999	0.130446	-43	TRUE	FALSE	19	FALSE
Gemmatimonas aurantiaca T-27	AP009153.1	605952	607214	+	CDS	GAU_0521	multidrug resistance protein	BAH37563.1	606158	607420	0.130723	-42	TRUE	FALSE	17	FALSE
Gemmatimonas aurantiaca T-27	AP009153.1	607265	610378	+	CDS	GAU_0522	multidrug resistance protein	BAH37564.1	607471	610584	0.131006	-41	TRUE	FALSE	39	FALSE
Gemmatimonas aurantiaca T-27	AP009153.1	610538	612466	-	CDS	GAU_0523	putative potassium transport system protein Kup	BAH37565.1	610744	612672	0.131712	-42	FALSE	FALSE	53	FALSE
Gemmatimonas aurantiaca T-27	AP009153.1	612823	614139	-	CDS	GAU_0524	outer membrane efflux protein	BAH37566.1	613029	614345	0.132205	-43	FALSE	FALSE	61	FALSE
Gemmatimonas aurantiaca T-27	AP009153.1	614166	614561	-	CDS	GAU_0525	hypothetical protein	BAH37567.1	614372	614767	0.132494	-44	FALSE	FALSE	12	FALSE
Gemmatimonas aurantiaca T-27	AP009153.1	614578	615009	-	CDS	GAU_0526	hypothetical protein	BAH37568.1	614784	615211	0.132583	-45	FALSE	FALSE	3	FALSE
Gemmatimonas aurantiaca T-27	AP009153.1	615006	615569	-	CDS	GAU_0527	RNA polymerase ECF-type sigma factor	BAH37569.1	615212	615775	0.132676	-46	FALSE	FALSE	60	FALSE
Gemmatimonas aurantiaca T-27	AP009153.1	615686	616312	-	CDS	GAU_0528	hypothetical protein	BAH37570.1	615892	616518	0.132822	-47	FALSE	FALSE	65	FALSE
Gemmatimonas aurantiaca T-27	AP009153.1	616647	618260	-	CDS	GAU_0529	multidrug resistance protein	BAH37571.1	616853	618466	0.133029	-48	FALSE	FALSE	41	TRUE
Gemmatimonas aurantiaca T-27	AP009153.1	618279	619316	-	CDS	GAU_0530	multidrug resistance protein	BAH37572.1	618485	619522	0.133381	-49	FALSE	FALSE	39	FALSE
Gemmatimonas aurantiaca T-27	AP009153.1	619353	620789	-	CDS	GAU_0531	outer membrane efflux protein	BAH37573.1	619559	620995	0.133613	-50	FALSE	FALSE	43	FALSE
Gemmatimonas aurantiaca T-27	AP009153.1	620812	621444	-	CDS	GAU_0532	TetR family transcriptional regulator	BAH37574.1	621018	621650	0.133928	-51	FALSE	FALSE	39	FALSE
Gemmatimonas aurantiaca T-27	AP009153.1	621813	622007	-	CDS	GAU_0533	hypothetical protein	BAH37575.1	622019	622213	0.134144	-52	FALSE	FALSE	0	FALSE
Gemmatimonas aurantiaca T-27	AP009153.1	622031	622501	-	CDS	GAU_0534	peptidyl-prolyl cis-trans isomerase	BAH37576.1	622237	622707	0.134191	-53	FALSE	FALSE	58	FALSE
Gemmatimonas aurantiaca T-27	AP009153.1	622557	623297	-	CDS	GAU_0535	putative DNA glycosylase/AP lyase	BAH37577.1	622763	623503	0.134304	-54	FALSE	FALSE	64	FALSE
Gemmatimonas aurantiaca T-27	AP009153.1	623399	625177	-	CDS	GAU_0536	DNA polymerase X family protein	BAH37578.1	623605	625383	0.134486	-55	FALSE	FALSE	46	FALSE
Gemmatimonas aurantiaca T-27	AP009153.1	625275	625730	-	CDS	GAU_0537	hypothetical protein	BAH37579.1	625481	625936	0.13489	-56	FALSE	FALSE	31	FALSE
Gemmatimonas aurantiaca T-27	AP009153.1	625764	626612	-	CDS	GAU_0538	putative hydrolase	BAH37580.1	625970	626818	0.134996	-57	FALSE	FALSE	56	FALSE
Gemmatimonas aurantiaca T-27	AP009153.1	627120	628646	+	CDS	GAU_0539	hypothetical protein	BAH37581.1	627326	628852	0.135288	-56	TRUE	FALSE	36	FALSE
Gemmatimonas aurantiaca T-27	AP009153.1	628675	629754	-	CDS	GAU_0540	peptidase M42 family protein	BAH37582.1	628881	629960	0.135623	-57	FALSE	FALSE	54	FALSE
Gemmatimonas aurantiaca T-27	AP009153.1	629783	630139	+	CDS	GAU_0541	hypothetical membrane protein	BAH37583.1	629989	630345	0.135862	-56	TRUE	FALSE	22	FALSE
Gemmatimonas aurantiaca T-27	AP009153.1	630509	631411	-	CDS	GAU_0542	hypothetical protein	BAH37584.1	630715	631617	0.136019	-57	FALSE	FALSE	49	FALSE
Gemmatimonas aurantiaca T-27	AP009153.1	631475	633154	-	CDS	GAU_0543	hypothetical protein	BAH37585.1	631681	633360	0.136227	-58	FALSE	FALSE	60	FALSE
Gemmatimonas aurantiaca T-27	AP009153.1	633437	633919	-	CDS	GAU_0544	hypothetical protein	BAH37586.1	633643	634125	0.13665	-59	FALSE	FALSE	38	FALSE
Gemmatimonas aurantiaca T-27	AP009153.1	634133	634867	-	CDS	GAU_0545	hypothetical protein	BAH37587.1	634339	635073	0.136801	-60	FALSE	FALSE	0	FALSE
Gemmatimonas aurantiaca T-27	AP009153.1	635051	636448	-	CDS	GAU_0546	hypothetical membrane protein	BAH37588.1	635257	636654	0.136998	-61	FALSE	FALSE	7	FALSE
Gemmatimonas aurantiaca T-27	AP009153.1	636586	637170	-	CDS	GAU_0547	hypothetical membrane protein	BAH37589.1	636792	637376	0.13733	-62	FALSE	FALSE	48	FALSE
Gemmatimonas aurantiaca T-27	AP009153.1	637179	638486	-	CDS	GAU_0548	hypothetical membrane protein	BAH37590.1	637385	638692	0.137457	-63	FALSE	FALSE	19	FALSE
Gemmatimonas aurantiaca T-27	AP009153.1	638537	640648	+	CDS	GAU_0549	hypothetical protein	BAH37591.1	638743	640854	0.13775	-62	TRUE	FALSE	35	FALSE
Gemmatimonas aurantiaca T-27	AP009153.1	640988	641689	-	CDS	GAU_0550	hypothetical protein	BAH37592.1	641194	641895	0.138279	-63	FALSE	FALSE	0	FALSE
Gemmatimonas aurantiaca T-27	AP009153.1	642010	643614	+	CDS	GAU_0551	putative adenylation protein	BAH37593.1	642216	643820	0.138499	-62	TRUE	FALSE	13	FALSE
Gemmatimonas aurantiaca T-27	AP009153.1	643642	643869	+	CDS	GAU_0552	hypothetical protein	BAH37594.1	643848	644049	0.138851	-61	TRUE	FALSE	1	FALSE
Gemmatimonas aurantiaca T-27	AP009153.1	643844	644491	+	CDS	GAU_0553	hypothetical protein	BAH37595.1	644050	644697	0.138895	-60	TRUE	FALSE	5	FALSE
Gemmatimonas aurantiaca T-27	AP009153.1	644503	645471	-	CDS	GAU_0554	hypothetical protein	BAH37596.1	644709	645677	0.139037	-61	FALSE	FALSE	0	FALSE
Gemmatimonas aurantiaca T-27	AP009153.1	645667	646824	-	CDS	GAU_0555	acyl-CoA dehydrogenase	BAH37597.1	645873	647030	0.139288	-62	FALSE	FALSE	61	FALSE
Gemmatimonas aurantiaca T-27	AP009153.1	649134	650402	+	CDS	GAU_0556	hypothetical membrane protein	BAH37598.1	649340	650608	0.140036	-61	TRUE	FALSE	25	FALSE
Gemmatimonas aurantiaca T-27	AP009153.1	650424	652307	-	CDS	GAU_0557	asparagine synthetase	BAH37599.1	650630	652513	0.140314	-62	FALSE	FALSE	1	FALSE
Gemmatimonas aurantiaca T-27	AP009153.1	652319	654208	-	CDS	GAU_0558	methylenetetrahydrofolate reductase family protein	BAH37600.1	652525	654414	0.140722	-63	FALSE	FALSE	42	FALSE
Gemmatimonas aurantiaca T-27	AP009153.1	654225	657962	+	CDS	GAU_0559	5-methyltetrahydrofolate--homocysteine methyltransferase	BAH37601.1	654431	658168	0.141134	-62	TRUE	FALSE	59	FALSE
Gemmatimonas aurantiaca T-27	AP009153.1	658175	659044	+	CDS	GAU_0560	hypothetical membrane protein	BAH37602.1	658381	659249	0.141985	-61	TRUE	FALSE	17	FALSE
Gemmatimonas aurantiaca T-27	AP009153.1	659044	659706	+	CDS	GAU_0561	hypothetical protein	BAH37603.1	659250	659912	0.142173	-60	TRUE	FALSE	17	FALSE
Gemmatimonas aurantiaca T-27	AP009153.1	659726	660931	+	CDS	GAU_0562	putative glycosyltransferase	BAH37604.1	659932	661137	0.14232	-59	TRUE	FALSE	12	FALSE
Gemmatimonas aurantiaca T-27	AP009153.1	660945	662027	+	CDS	GAU_0563	putative glycosyltransferase	BAH37605.1	661151	662233	0.142583	-58	TRUE	FALSE	37	FALSE
Gemmatimonas aurantiaca T-27	AP009153.1	662264	664108	+	CDS	GAU_0564	hypothetical protein	BAH37606.1	662470	664301	0.142867	-57	TRUE	FALSE	8	FALSE
Gemmatimonas aurantiaca T-27	AP009153.1	664096	665535	+	CDS	GAU_0565	O-antigen polymerase family protein	BAH37607.1	664302	665679	0.143262	-56	TRUE	FALSE	20	FALSE
Gemmatimonas aurantiaca T-27	AP009153.1	665474	666559	-	CDS	GAU_0566	putative glycosyltransferase	BAH37608.1	665680	666754	0.143559	-57	FALSE	FALSE	12	FALSE
Gemmatimonas aurantiaca T-27	AP009153.1	666549	667673	-	CDS	GAU_0567	hypothetical protein	BAH37609.1	666755	667879	0.143791	-58	FALSE	FALSE	15	FALSE
Gemmatimonas aurantiaca T-27	AP009153.1	668083	668946	+	CDS	GAU_0568	putative methyltransferase	BAH37610.1	668289	669152	0.144122	-57	TRUE	FALSE	3	FALSE
Gemmatimonas aurantiaca T-27	AP009153.1	668953	669708	-	CDS	GAU_0569	putative glycosyltransferase	BAH37611.1	669159	669914	0.14431	-58	FALSE	FALSE	0	FALSE
Gemmatimonas aurantiaca T-27	AP009153.1	669977	671443	+	CDS	GAU_0570	putative polysaccharide biosynthesis protein	BAH37612.1	670183	671649	0.144531	-57	TRUE	FALSE	16	FALSE
Gemmatimonas aurantiaca T-27	AP009153.1	671468	672823	-	CDS	GAU_0571	citrate synthase	BAH37613.1	671674	673029	0.144852	-58	FALSE	FALSE	63	FALSE
Gemmatimonas aurantiaca T-27	AP009153.1	672906	674312	-	CDS	GAU_0572	putative alginate O-acetyltransferase	BAH37614.1	673112	674518	0.145162	-59	FALSE	FALSE	18	FALSE
Gemmatimonas aurantiaca T-27	AP009153.1	674366	674605	-	CDS	GAU_0573	hypothetical protein	BAH37615.1	674572	674800	0.145477	-60	FALSE	FALSE	1	FALSE
Gemmatimonas aurantiaca T-27	AP009153.1	674595	675293	-	CDS	GAU_0574	hypothetical protein	BAH37616.1	674801	675495	0.145526	-61	FALSE	FALSE	0	FALSE
Gemmatimonas aurantiaca T-27	AP009153.1	675290	676816	-	CDS	GAU_0575	hypothetical protein	BAH37617.1	675496	677022	0.145676	-62	FALSE	FALSE	13	FALSE
Gemmatimonas aurantiaca T-27	AP009153.1	676822	677925	-	CDS	GAU_0576	hypothetical protein	BAH37618.1	677028	678131	0.146007	-63	FALSE	FALSE	4	FALSE
Gemmatimonas aurantiaca T-27	AP009153.1	678054	678902	-	CDS	GAU_0577	two-component histidine kinase	BAH37619.1	678260	679108	0.146272	-64	FALSE	FALSE	33	FALSE
Gemmatimonas aurantiaca T-27	AP009153.1	678909	680399	-	CDS	GAU_0578	NtrC family two-component response regulator	BAH37620.1	679115	680605	0.146457	-65	FALSE	FALSE	45	FALSE
Gemmatimonas aurantiaca T-27	AP009153.1	680717	683167	+	CDS	GAU_0579	putative exopolysaccharide biosynthesis protein	BAH37621.1	680923	683365	0.146847	-64	TRUE	FALSE	44	FALSE
Gemmatimonas aurantiaca T-27	AP009153.1	683160	683993	+	CDS	GAU_0580	hypothetical protein	BAH37622.1	683366	684199	0.147374	-63	TRUE	FALSE	48	FALSE
Gemmatimonas aurantiaca T-27	AP009153.1	684205	684828	-	CDS	GAU_0581	hypothetical protein	BAH37623.1	684411	685034	0.147599	-64	FALSE	FALSE	0	FALSE
Gemmatimonas aurantiaca T-27	AP009153.1	685124	690388	-	CDS	GAU_0582	hypothetical protein	BAH37624.1	685330	690594	0.147797	-65	FALSE	FALSE	13	FALSE
Gemmatimonas aurantiaca T-27	AP009153.1	690488	691864	+	CDS	GAU_0583	UDP-N-acetyl-D-mannosaminuronate dehydrogenase	BAH37625.1	690694	692070	0.148954	-64	TRUE	FALSE	61	FALSE
Gemmatimonas aurantiaca T-27	AP009153.1	691936	692997	-	CDS	GAU_0584	UDP-N-acetylglucosamine 2-epimerase	BAH37626.1	692142	693203	0.149266	-65	FALSE	FALSE	42	FALSE
Gemmatimonas aurantiaca T-27	AP009153.1	693365	694147	+	CDS	GAU_0585	putative glycosyltransferase	BAH37627.1	693571	694353	0.149574	-64	TRUE	FALSE	46	FALSE
Gemmatimonas aurantiaca T-27	AP009153.1	694148	695422	-	CDS	GAU_0586	hypothetical protein	BAH37628.1	694354	695628	0.149743	-65	FALSE	FALSE	59	FALSE
Gemmatimonas aurantiaca T-27	AP009153.1	695694	696467	+	CDS	GAU_0587	hypothetical protein	BAH37629.1	695900	696673	0.150077	-64	TRUE	FALSE	0	FALSE
Gemmatimonas aurantiaca T-27	AP009153.1	696609	697874	+	CDS	GAU_0588	major facilitator superfamily protein	BAH37630.1	696815	698080	0.150274	-63	TRUE	FALSE	57	FALSE
Gemmatimonas aurantiaca T-27	AP009153.1	697907	698941	+	CDS	GAU_0589	dTDP-glucose 4%2C6-dehydratase	BAH37631.1	698113	699147	0.150554	-62	TRUE	FALSE	36	FALSE
Gemmatimonas aurantiaca T-27	AP009153.1	699080	699832	+	CDS	GAU_0590	hypothetical protein	BAH37632.1	699286	700038	0.150807	-61	TRUE	FALSE	0	FALSE
Gemmatimonas aurantiaca T-27	AP009153.1	699926	702043	-	CDS	GAU_0591	TonB-dependent outer membrane transport protein	BAH37633.1	700132	702249	0.150989	-62	FALSE	FALSE	18	FALSE
Gemmatimonas aurantiaca T-27	AP009153.1	702197	702898	+	CDS	GAU_0592	hypothetical protein	BAH37634.1	702403	703104	0.151479	-61	TRUE	FALSE	0	FALSE
Gemmatimonas aurantiaca T-27	AP009153.1	702987	704480	-	CDS	GAU_0593	magnesium chelatase subunit ChlI	BAH37635.1	703193	704686	0.151649	-62	FALSE	FALSE	58	FALSE
Gemmatimonas aurantiaca T-27	AP009153.1	704505	705701	-	CDS	GAU_0594	putative glycosyltransferase	BAH37636.1	704711	705907	0.151977	-63	FALSE	FALSE	25	FALSE
Gemmatimonas aurantiaca T-27	AP009153.1	705965	706165	+	CDS	GAU_0595	hypothetical protein	BAH37637.1	706171	706371	0.152292	-62	TRUE	FALSE	0	FALSE
Gemmatimonas aurantiaca T-27	AP009153.1	706236	707309	-	CDS	GAU_0596	putative aminomethyl transferase	BAH37638.1	706442	707498	0.15235	-63	FALSE	FALSE	61	FALSE
Gemmatimonas aurantiaca T-27	AP009153.1	707293	707913	-	CDS	GAU_0597	hypothetical protein	BAH37639.1	707499	708119	0.152578	-64	FALSE	FALSE	2	FALSE
Gemmatimonas aurantiaca T-27	AP009153.1	707918	709288	-	CDS	GAU_0598	glycolate oxidase iron-sulfur subunit	BAH37640.1	708124	709494	0.152713	-65	FALSE	FALSE	55	FALSE
Gemmatimonas aurantiaca T-27	AP009153.1	709332	710534	-	CDS	GAU_0599	glycolate oxidase subunit GlcE	BAH37641.1	709538	710740	0.153018	-66	FALSE	FALSE	52	FALSE
Gemmatimonas aurantiaca T-27	AP009153.1	710543	711955	-	CDS	GAU_0600	glycolate oxidase subunit GlcD	BAH37642.1	710749	712161	0.153279	-67	FALSE	FALSE	56	FALSE
Gemmatimonas aurantiaca T-27	AP009153.1	712010	712396	-	CDS	GAU_0601	response regulator	BAH37643.1	712216	712602	0.153595	-68	FALSE	FALSE	13	FALSE
Gemmatimonas aurantiaca T-27	AP009153.1	712550	713458	-	CDS	GAU_0602	RNA polymerase sigma factor	BAH37644.1	712756	713664	0.153712	-69	FALSE	FALSE	64	FALSE
Gemmatimonas aurantiaca T-27	AP009153.1	713709	714839	-	CDS	GAU_0603	3-dehydroquinate synthase	BAH37645.1	713915	715045	0.153962	-70	FALSE	FALSE	65	FALSE
Gemmatimonas aurantiaca T-27	AP009153.1	714842	715387	-	CDS	GAU_0604	hypothetical protein	BAH37646.1	715048	715593	0.154206	-71	FALSE	FALSE	64	FALSE
Gemmatimonas aurantiaca T-27	AP009153.1	715420	716454	+	CDS	GAU_0605	putative oxidoreductase	BAH37647.1	715626	716660	0.154331	-70	TRUE	FALSE	53	FALSE
Gemmatimonas aurantiaca T-27	AP009153.1	716843	717763	-	CDS	GAU_0606	putative ABC transporter permease protein	BAH37648.1	717049	717969	0.154638	-71	FALSE	FALSE	34	FALSE
Gemmatimonas aurantiaca T-27	AP009153.1	717783	719342	-	CDS	GAU_0607	putative ABC transporter substrate binding protein	BAH37649.1	717989	719548	0.15484	-72	FALSE	FALSE	26	FALSE
Gemmatimonas aurantiaca T-27	AP009153.1	719422	721728	+	CDS	GAU_0608	bacterial surface antigen (D15) family protein	BAH37650.1	719628	721933	0.155194	-71	TRUE	FALSE	61	FALSE
Gemmatimonas aurantiaca T-27	AP009153.1	721728	726290	+	CDS	GAU_0609	hypothetical protein	BAH37651.1	721934	726496	0.155691	-70	TRUE	FALSE	64	FALSE
Gemmatimonas aurantiaca T-27	AP009153.1	726311	730255	+	CDS	GAU_0610	putative two-component hybrid sensor and regulator	BAH37652.1	726517	730461	0.156679	-69	TRUE	FALSE	39	FALSE
Gemmatimonas aurantiaca T-27	AP009153.1	730346	731083	+	CDS	GAU_0611	NlpC/P60 family protein	BAH37653.1	730552	731289	0.15755	-68	TRUE	FALSE	25	FALSE
Gemmatimonas aurantiaca T-27	AP009153.1	731123	731554	-	CDS	GAU_0612	hypothetical protein	BAH37654.1	731329	731760	0.157717	-69	FALSE	FALSE	63	FALSE
Gemmatimonas aurantiaca T-27	AP009153.1	731608	732570	+	CDS	GAU_0613	hypothetical membrane protein	BAH37655.1	731814	732772	0.157822	-68	TRUE	FALSE	61	FALSE
Gemmatimonas aurantiaca T-27	AP009153.1	732567	733256	+	CDS	GAU_0614	hypothetical protein	BAH37656.1	732773	733462	0.158029	-67	TRUE	FALSE	65	FALSE
Gemmatimonas aurantiaca T-27	AP009153.1	733292	733978	+	CDS	GAU_0615	hypothetical protein	BAH37657.1	733498	734184	0.158185	-66	TRUE	FALSE	12	FALSE
Gemmatimonas aurantiaca T-27	AP009153.1	734142	736277	-	CDS	GAU_0616	ferrous iron transport protein B	BAH37658.1	734348	736483	0.158368	-67	FALSE	FALSE	38	FALSE
Gemmatimonas aurantiaca T-27	AP009153.1	736367	736663	-	CDS	GAU_0617	putative ferrous iron transport protein A	BAH37659.1	736573	736869	0.158848	-68	FALSE	FALSE	12	FALSE
Gemmatimonas aurantiaca T-27	AP009153.1	736764	737570	-	CDS	GAU_0618	prolipoprotein diacylglyceryl transferase	BAH37660.1	736970	737776	0.158934	-69	FALSE	FALSE	64	FALSE
Gemmatimonas aurantiaca T-27	AP009153.1	737662	738735	-	CDS	GAU_0619	O-sialoglycoprotein endopeptidase	BAH37661.1	737868	738941	0.159127	-70	FALSE	FALSE	63	FALSE
Gemmatimonas aurantiaca T-27	AP009153.1	738905	739456	-	CDS	GAU_0620	thiol-disulfide oxidoreductase ResA	BAH37662.1	739111	739658	0.159395	-71	FALSE	FALSE	65	FALSE
Gemmatimonas aurantiaca T-27	AP009153.1	739453	740118	-	CDS	GAU_0621	ribulose-5-phosphate 3-epimerase	BAH37663.1	739659	740324	0.159514	-72	FALSE	FALSE	65	FALSE
Gemmatimonas aurantiaca T-27	AP009153.1	740148	740672	-	CDS	GAU_0622	hypothetical protein	BAH37664.1	740354	740878	0.159664	-73	FALSE	FALSE	3	FALSE
Gemmatimonas aurantiaca T-27	AP009153.1	740682	741968	-	CDS	GAU_0623	putative rRNA methyltransferase	BAH37665.1	740888	742174	0.159779	-74	FALSE	FALSE	60	FALSE
Gemmatimonas aurantiaca T-27	AP009153.1	742052	743026	-	CDS	GAU_0624	methionyl-tRNA formyltransferase	BAH37666.1	742258	743232	0.160074	-75	FALSE	FALSE	62	FALSE
Gemmatimonas aurantiaca T-27	AP009153.1	743041	743631	-	CDS	GAU_0625	peptide deformylase	BAH37667.1	743247	743837	0.160287	-76	FALSE	FALSE	63	FALSE
Gemmatimonas aurantiaca T-27	AP009153.1	743648	744001	-	CDS	GAU_0626	preprotein translocase YajC subunit	BAH37668.1	743854	744203	0.160418	-77	FALSE	FALSE	62	FALSE
Gemmatimonas aurantiaca T-27	AP009153.1	743998	745152	-	CDS	GAU_0627	queuine tRNA-ribosyltransferase	BAH37669.1	744204	745358	0.160494	-78	FALSE	FALSE	64	FALSE
Gemmatimonas aurantiaca T-27	AP009153.1	745163	746224	-	CDS	GAU_0628	S-adenosylmethionine--tRNA ribosyltransferase-isomerase	BAH37670.1	745369	746430	0.160745	-79	FALSE	FALSE	63	FALSE
Gemmatimonas aurantiaca T-27	AP009153.1	746318	747346	-	CDS	GAU_0629	Holliday junction DNA helicase RuvB	BAH37671.1	746524	747552	0.160994	-80	FALSE	FALSE	64	FALSE
Gemmatimonas aurantiaca T-27	AP009153.1	747646	748026	+	CDS	GAU_0630	hypothetical protein	BAH37672.1	747852	748228	0.161281	-79	TRUE	FALSE	13	FALSE
Gemmatimonas aurantiaca T-27	AP009153.1	748023	748739	+	CDS	GAU_0631	putative ABC transporter ATP-binding protein	BAH37673.1	748229	748941	0.161362	-78	TRUE	FALSE	27	TRUE
Gemmatimonas aurantiaca T-27	AP009153.1	748736	750352	+	CDS	GAU_0632	hypothetical membrane protein	BAH37674.1	748942	750558	0.161516	-77	TRUE	FALSE	15	FALSE
Gemmatimonas aurantiaca T-27	AP009153.1	750389	750982	-	CDS	GAU_0633	Holliday junction DNA helicase RuvA	BAH37675.1	750595	751184	0.161872	-78	FALSE	FALSE	65	FALSE
Gemmatimonas aurantiaca T-27	AP009153.1	750979	751524	-	CDS	GAU_0634	Holliday junction endonuclease RuvC	BAH37676.1	751185	751726	0.161999	-79	FALSE	FALSE	63	FALSE
Gemmatimonas aurantiaca T-27	AP009153.1	751521	752264	-	CDS	GAU_0635	hypothetical protein	BAH37677.1	751727	752470	0.162116	-80	FALSE	FALSE	61	FALSE
Gemmatimonas aurantiaca T-27	AP009153.1	752386	753261	-	CDS	GAU_0636	hypothetical protein	BAH37678.1	752592	753467	0.162303	-81	FALSE	FALSE	34	FALSE
Gemmatimonas aurantiaca T-27	AP009153.1	753266	753661	-	CDS	GAU_0637	hypothetical protein	BAH37679.1	753472	753867	0.162493	-82	FALSE	FALSE	30	FALSE
Gemmatimonas aurantiaca T-27	AP009153.1	753732	755294	+	CDS	GAU_0638	putative response regulator	BAH37680.1	753938	755500	0.162593	-81	TRUE	FALSE	48	FALSE
Gemmatimonas aurantiaca T-27	AP009153.1	755323	757242	+	CDS	GAU_0639	lipid A export ATP-binding/permease protein	BAH37681.1	755529	757448	0.162936	-80	TRUE	FALSE	64	TRUE
Gemmatimonas aurantiaca T-27	AP009153.1	757249	758364	+	CDS	GAU_0640	hypothetical protein	BAH37682.1	757455	758566	0.163351	-79	TRUE	FALSE	19	FALSE
Gemmatimonas aurantiaca T-27	AP009153.1	758361	759200	+	CDS	GAU_0641	putative peptide ABC transporter permease protein	BAH37683.1	758567	759406	0.163591	-78	TRUE	FALSE	40	FALSE
Gemmatimonas aurantiaca T-27	AP009153.1	759251	760411	+	CDS	GAU_0642	putative aminotransferase	BAH37684.1	759457	760617	0.163783	-77	TRUE	FALSE	25	FALSE
Gemmatimonas aurantiaca T-27	AP009153.1	760483	761769	-	CDS	GAU_0643	tyrosyl-tRNA synthetase	BAH37685.1	760689	761975	0.164049	-78	FALSE	FALSE	65	FALSE
Gemmatimonas aurantiaca T-27	AP009153.1	761834	763987	+	CDS	GAU_0644	penicillin-binding protein	BAH37686.1	762040	764193	0.16434	-77	TRUE	FALSE	62	FALSE
Gemmatimonas aurantiaca T-27	AP009153.1	764000	765424	+	CDS	GAU_0645	hypothetical protein	BAH37687.1	764206	765630	0.164807	-76	TRUE	FALSE	61	FALSE
Gemmatimonas aurantiaca T-27	AP009153.1	765654	766241	+	CDS	GAU_0646	hypothetical protein	BAH37688.1	765860	766447	0.165164	-75	TRUE	FALSE	63	FALSE
Gemmatimonas aurantiaca T-27	AP009153.1	766291	766938	-	CDS	GAU_0647	hypothetical protein	BAH37689.1	766497	767144	0.165301	-76	FALSE	FALSE	54	FALSE
Gemmatimonas aurantiaca T-27	AP009153.1	766951	768825	-	CDS	GAU_0648	hypothetical protein	BAH37690.1	767157	769031	0.165444	-77	FALSE	FALSE	51	FALSE
Gemmatimonas aurantiaca T-27	AP009153.1	769005	770423	-	CDS	GAU_0649	putative NtrC family two-component response regulator	BAH37691.1	769211	770629	0.165887	-78	FALSE	FALSE	54	FALSE
Gemmatimonas aurantiaca T-27	AP009153.1	770433	771017	-	CDS	GAU_0650	hypothetical protein	BAH37692.1	770639	771219	0.166195	-79	FALSE	FALSE	0	FALSE
Gemmatimonas aurantiaca T-27	AP009153.1	771014	771526	-	CDS	GAU_0651	hypothetical protein	BAH37693.1	771220	771728	0.16632	-80	FALSE	FALSE	3	FALSE
Gemmatimonas aurantiaca T-27	AP009153.1	771523	772728	-	CDS	GAU_0652	putative two-component histidine kinase	BAH37694.1	771729	772934	0.16643	-81	FALSE	FALSE	54	FALSE
Gemmatimonas aurantiaca T-27	AP009153.1	772955	774544	+	CDS	GAU_0653	long-chain fatty-acid-CoA ligase	BAH37695.1	773161	774750	0.166739	-80	TRUE	FALSE	37	FALSE
Gemmatimonas aurantiaca T-27	AP009153.1	774673	776859	+	CDS	GAU_0654	hypothetical protein	BAH37696.1	774879	777065	0.167109	-79	TRUE	FALSE	53	FALSE
Gemmatimonas aurantiaca T-27	AP009153.1	776989	777573	+	CDS	GAU_0655	3-methyladenine DNA glycosylase	BAH37697.1	777195	777779	0.167609	-78	TRUE	FALSE	43	FALSE
Gemmatimonas aurantiaca T-27	AP009153.1	777683	778879	-	CDS	GAU_0656	putative 2-amino-3-ketobutyrate coenzyme A ligase	BAH37698.1	777889	779085	0.167758	-79	FALSE	FALSE	56	FALSE
Gemmatimonas aurantiaca T-27	AP009153.1	778932	779957	-	CDS	GAU_0657	threonine 3-dehydrogenase	BAH37699.1	779138	780163	0.168028	-80	FALSE	FALSE	63	FALSE
Gemmatimonas aurantiaca T-27	AP009153.1	780622	781005	+	CDS	GAU_0658	hypothetical protein	BAH37700.1	780828	781211	0.168392	-79	TRUE	FALSE	0	FALSE
Gemmatimonas aurantiaca T-27	AP009153.1	781098	781274	-	CDS	GAU_0659	hypothetical protein	BAH37701.1	781304	781480	0.168495	-80	FALSE	FALSE	0	FALSE
Gemmatimonas aurantiaca T-27	AP009153.1	781491	782201	-	CDS	GAU_0660	hypothetical protein	BAH37702.1	781697	782407	0.168579	-81	FALSE	FALSE	46	FALSE
Gemmatimonas aurantiaca T-27	AP009153.1	782407	783201	+	CDS	GAU_0661	formamidopyrimidine-DNA glycosylase/AP lyase	BAH37703.1	782613	783338	0.168777	-80	TRUE	FALSE	65	FALSE
Gemmatimonas aurantiaca T-27	AP009153.1	783133	784395	-	CDS	GAU_0662	glycosyltransferase	BAH37704.1	783339	784601	0.168934	-81	FALSE	FALSE	34	FALSE
Gemmatimonas aurantiaca T-27	AP009153.1	784514	785686	-	CDS	GAU_0663	hypothetical protein	BAH37705.1	784720	785892	0.169231	-82	FALSE	FALSE	59	FALSE
Gemmatimonas aurantiaca T-27	AP009153.1	785794	786621	-	CDS	GAU_0664	putative glycosyltransferase	BAH37706.1	786000	786827	0.169507	-83	FALSE	FALSE	18	FALSE
Gemmatimonas aurantiaca T-27	AP009153.1	786643	787695	-	CDS	GAU_0665	hypothetical protein	BAH37707.1	786849	787897	0.169691	-84	FALSE	FALSE	63	FALSE
Gemmatimonas aurantiaca T-27	AP009153.1	787692	788198	-	CDS	GAU_0666	putative Holliday junction resolvase	BAH37708.1	787898	788404	0.169917	-85	FALSE	FALSE	62	FALSE
Gemmatimonas aurantiaca T-27	AP009153.1	788204	789457	-	CDS	GAU_0667	transcription termination factor	BAH37709.1	788410	789663	0.170027	-86	FALSE	FALSE	62	FALSE
Gemmatimonas aurantiaca T-27	AP009153.1	789552	789625	-	tRNA	GAU_t0002	tRNA-Arg	character(0)	789758	789831	0.170318	-87	FALSE	FALSE	0	FALSE
Gemmatimonas aurantiaca T-27	AP009153.1	789712	790557	-	CDS	GAU_0668	AraC family transcriptional regulator	BAH37710.1	789918	790763	0.170352	-88	FALSE	FALSE	31	FALSE
Gemmatimonas aurantiaca T-27	AP009153.1	790774	790923	+	CDS	GAU_0669	hypothetical protein	BAH37711.1	790980	791129	0.170581	-87	TRUE	FALSE	0	FALSE
Gemmatimonas aurantiaca T-27	AP009153.1	790943	792154	-	CDS	GAU_0670	hypothetical protein	BAH37712.1	791149	792360	0.170618	-88	FALSE	FALSE	10	FALSE
Gemmatimonas aurantiaca T-27	AP009153.1	792392	792868	+	CDS	GAU_0671	hypothetical protein	BAH37713.1	792598	793074	0.17093	-87	TRUE	FALSE	0	FALSE
Gemmatimonas aurantiaca T-27	AP009153.1	792896	793747	+	CDS	GAU_0672	putative oxidoreductase	BAH37714.1	793102	793953	0.171039	-86	TRUE	FALSE	29	FALSE
Gemmatimonas aurantiaca T-27	AP009153.1	793781	793963	+	CDS	GAU_0673	hypothetical protein	BAH37715.1	793987	794169	0.17123	-85	TRUE	FALSE	3	FALSE
Gemmatimonas aurantiaca T-27	AP009153.1	794191	795723	+	CDS	GAU_0674	putative serine/threonine protein kinase	BAH37716.1	794397	795929	0.171318	-84	TRUE	FALSE	16	FALSE
Gemmatimonas aurantiaca T-27	AP009153.1	795822	796640	+	CDS	GAU_0675	hypothetical protein	BAH37717.1	796028	796846	0.17167	-83	TRUE	FALSE	16	FALSE
Gemmatimonas aurantiaca T-27	AP009153.1	796769	797362	+	CDS	GAU_0676	hypothetical protein	BAH37718.1	796975	797568	0.171874	-82	TRUE	FALSE	17	FALSE
Gemmatimonas aurantiaca T-27	AP009153.1	797409	798779	+	CDS	GAU_0677	hypothetical protein	BAH37719.1	797615	798985	0.172012	-81	TRUE	FALSE	17	FALSE
Gemmatimonas aurantiaca T-27	AP009153.1	798880	800208	-	CDS	GAU_0678	hypothetical protein	BAH37720.1	799086	800394	0.17233	-82	FALSE	FALSE	5	FALSE
Gemmatimonas aurantiaca T-27	AP009153.1	800189	800995	+	CDS	GAU_0679	hypothetical protein	BAH37721.1	800395	801201	0.172612	-81	TRUE	FALSE	26	FALSE
Gemmatimonas aurantiaca T-27	AP009153.1	801160	801654	+	CDS	GAU_0680	hypothetical protein	BAH37722.1	801366	801860	0.172821	-80	TRUE	FALSE	40	FALSE
Gemmatimonas aurantiaca T-27	AP009153.1	801812	803284	+	CDS	GAU_0681	hypothetical protein	BAH37723.1	802018	803490	0.172962	-79	TRUE	FALSE	11	FALSE
Gemmatimonas aurantiaca T-27	AP009153.1	804114	805214	+	CDS	GAU_0682	cytochrome c peroxidase	BAH37724.1	804320	805420	0.173458	-78	TRUE	FALSE	13	FALSE
Gemmatimonas aurantiaca T-27	AP009153.1	805253	806416	+	CDS	GAU_0683	glycosyltransferase	BAH37725.1	805459	806576	0.173704	-77	TRUE	FALSE	31	FALSE
Gemmatimonas aurantiaca T-27	AP009153.1	806371	807579	-	CDS	GAU_0684	glycosyltransferase	BAH37726.1	806577	807781	0.173945	-78	FALSE	FALSE	43	FALSE
Gemmatimonas aurantiaca T-27	AP009153.1	807576	808328	-	CDS	GAU_0685	hypothetical protein	BAH37727.1	807782	808530	0.174205	-79	FALSE	FALSE	22	FALSE
Gemmatimonas aurantiaca T-27	AP009153.1	808325	809560	-	CDS	GAU_0686	putative glycosyltransferase	BAH37728.1	808531	809766	0.174366	-80	FALSE	FALSE	42	FALSE
Gemmatimonas aurantiaca T-27	AP009153.1	809597	810118	-	CDS	GAU_0687	hypothetical membrane protein	BAH37729.1	809803	810324	0.174641	-81	FALSE	FALSE	44	FALSE
Gemmatimonas aurantiaca T-27	AP009153.1	810226	811506	-	CDS	GAU_0688	hypothetical protein	BAH37730.1	810432	811712	0.174776	-82	FALSE	FALSE	31	FALSE
Gemmatimonas aurantiaca T-27	AP009153.1	811537	814368	+	CDS	GAU_0689	putative oar protein	BAH37731.1	811743	814574	0.175059	-81	TRUE	FALSE	24	FALSE
Gemmatimonas aurantiaca T-27	AP009153.1	814461	816818	-	CDS	GAU_0690	hypothetical protein	BAH37732.1	814667	817020	0.17569	-82	FALSE	FALSE	7	FALSE
Gemmatimonas aurantiaca T-27	AP009153.1	816815	818056	-	CDS	GAU_0691	hypothetical protein	BAH37733.1	817021	818262	0.176197	-83	FALSE	FALSE	62	FALSE
Gemmatimonas aurantiaca T-27	AP009153.1	818149	820701	-	CDS	GAU_0692	hypothetical protein	BAH37734.1	818355	820907	0.176485	-84	FALSE	FALSE	21	FALSE
Gemmatimonas aurantiaca T-27	AP009153.1	820934	822139	+	CDS	GAU_0693	hypothetical protein	BAH37735.1	821140	822345	0.177086	-83	TRUE	FALSE	12	FALSE
Gemmatimonas aurantiaca T-27	AP009153.1	822176	824653	+	CDS	GAU_0694	DNA polymerase II	BAH37736.1	822382	824859	0.177354	-82	TRUE	FALSE	17	FALSE
Gemmatimonas aurantiaca T-27	AP009153.1	824663	825631	+	CDS	GAU_0695	hypothetical protein	BAH37737.1	824869	825837	0.17789	-81	TRUE	FALSE	1	FALSE
Gemmatimonas aurantiaca T-27	AP009153.1	825886	827721	-	CDS	GAU_0696	putative menaquinol-cytochrome c reductase cytochrome b/c subunit	BAH37738.1	826092	827926	0.178154	-82	FALSE	FALSE	27	FALSE
Gemmatimonas aurantiaca T-27	AP009153.1	827721	828257	-	CDS	GAU_0697	Rieske iron-sulfur protein	BAH37739.1	827927	828463	0.178549	-83	FALSE	FALSE	20	FALSE
Gemmatimonas aurantiaca T-27	AP009153.1	828582	829082	+	CDS	GAU_0698	hypothetical protein	BAH37740.1	828788	829288	0.178735	-82	TRUE	FALSE	3	FALSE
Gemmatimonas aurantiaca T-27	AP009153.1	829214	829978	-	CDS	GAU_0699	hypothetical protein	BAH37741.1	829420	830180	0.178871	-83	FALSE	FALSE	29	FALSE
Gemmatimonas aurantiaca T-27	AP009153.1	829975	830703	-	CDS	GAU_0700	MarR family transcriptional regulator	BAH37742.1	830181	830909	0.179035	-84	FALSE	FALSE	2	FALSE
Gemmatimonas aurantiaca T-27	AP009153.1	830815	831654	+	CDS	GAU_0701	hypothetical protein	BAH37743.1	831021	831860	0.179217	-83	TRUE	FALSE	0	FALSE
Gemmatimonas aurantiaca T-27	AP009153.1	832605	832940	+	CDS	GAU_0702	ArsR family transcriptional regulator	BAH37744.1	832811	833146	0.179603	-82	TRUE	FALSE	42	FALSE
Gemmatimonas aurantiaca T-27	AP009153.1	832993	833892	+	CDS	GAU_0703	putative methyltransferase	BAH37745.1	833199	834098	0.179686	-81	TRUE	FALSE	51	FALSE
Gemmatimonas aurantiaca T-27	AP009153.1	833904	834659	+	CDS	GAU_0704	putative phosphoesterase	BAH37746.1	834110	834861	0.179883	-80	TRUE	FALSE	33	FALSE
Gemmatimonas aurantiaca T-27	AP009153.1	834656	835807	+	CDS	GAU_0705	putative heavy metal resistance membrane protein	BAH37747.1	834862	836013	0.180045	-79	TRUE	FALSE	19	FALSE
Gemmatimonas aurantiaca T-27	AP009153.1	835832	836047	+	CDS	GAU_0706	hypothetical protein	BAH37748.1	836038	836253	0.180299	-78	TRUE	FALSE	0	FALSE
Gemmatimonas aurantiaca T-27	AP009153.1	837073	837936	-	CDS	GAU_0707	hypothetical protein	BAH37749.1	837279	838142	0.180566	-79	FALSE	FALSE	7	FALSE
Gemmatimonas aurantiaca T-27	AP009153.1	838501	838767	+	CDS	GAU_0708	putative transposase orfA for insertion sequence element	BAH37750.1	838707	838966	0.180874	-78	TRUE	FALSE	10	TRUE
Gemmatimonas aurantiaca T-27	AP009153.1	838761	839588	+	CDS	GAU_0709	putative transposase orfB for insertion sequence element	BAH37751.1	838967	839794	0.18093	-77	TRUE	FALSE	14	TRUE
Gemmatimonas aurantiaca T-27	AP009153.1	839787	839860	-	tRNA	GAU_t0003	tRNA-Pro	character(0)	839993	840066	0.181152	-78	FALSE	FALSE	0	FALSE
Gemmatimonas aurantiaca T-27	AP009153.1	839895	839968	-	tRNA	GAU_t0004	tRNA-Arg	character(0)	840101	840174	0.181175	-79	FALSE	FALSE	0	FALSE
Gemmatimonas aurantiaca T-27	AP009153.1	840085	840158	-	tRNA	GAU_t0005	tRNA-Val	character(0)	840291	840364	0.181216	-80	FALSE	FALSE	0	FALSE
Gemmatimonas aurantiaca T-27	AP009153.1	840211	840283	-	tRNA	GAU_t0006	tRNA-Gly	character(0)	840417	840489	0.181243	-81	FALSE	FALSE	0	FALSE
Gemmatimonas aurantiaca T-27	AP009153.1	840372	840444	-	tRNA	GAU_t0007	tRNA-Ala	character(0)	840578	840650	0.181278	-82	FALSE	FALSE	0	FALSE
Gemmatimonas aurantiaca T-27	AP009153.1	840775	841662	+	CDS	GAU_0710	RNA polymerase sigma factor	BAH37752.1	840981	841868	0.181365	-81	TRUE	FALSE	54	FALSE
Gemmatimonas aurantiaca T-27	AP009153.1	841857	842714	+	CDS	GAU_0711	putative ABC transporter ATP-binding protein	BAH37753.1	842063	842919	0.181598	-80	TRUE	FALSE	62	TRUE
Gemmatimonas aurantiaca T-27	AP009153.1	842714	843202	+	CDS	GAU_0712	hypothetical protein	BAH37754.1	842920	843404	0.181783	-79	TRUE	FALSE	59	FALSE
Gemmatimonas aurantiaca T-27	AP009153.1	843199	844086	+	CDS	GAU_0713	AraC family transcriptional regulator	BAH37755.1	843405	844292	0.181887	-78	TRUE	FALSE	47	FALSE
Gemmatimonas aurantiaca T-27	AP009153.1	844173	845744	+	CDS	GAU_0714	ATP synthase alpha chain	BAH37756.1	844379	845950	0.182097	-77	TRUE	FALSE	65	FALSE
Gemmatimonas aurantiaca T-27	AP009153.1	845757	846629	+	CDS	GAU_0715	ATP synthase gamma chain	BAH37757.1	845963	846835	0.182439	-76	TRUE	FALSE	63	FALSE
Gemmatimonas aurantiaca T-27	AP009153.1	846656	848086	+	CDS	GAU_0716	ATP synthase beta chain	BAH37758.1	846862	848292	0.182633	-75	TRUE	FALSE	63	FALSE
Gemmatimonas aurantiaca T-27	AP009153.1	848089	848349	+	CDS	GAU_0717	ATP synthase epsilon chain	BAH37759.1	848295	848555	0.182942	-74	TRUE	FALSE	63	FALSE
Gemmatimonas aurantiaca T-27	AP009153.1	848535	849569	+	CDS	GAU_0718	LytTR family DNA binding protein	BAH37760.1	848741	849775	0.183038	-73	TRUE	FALSE	2	FALSE
Gemmatimonas aurantiaca T-27	AP009153.1	849806	850459	+	CDS	GAU_0719	hypothetical protein	BAH37761.1	850012	850665	0.183312	-72	TRUE	FALSE	36	FALSE
Gemmatimonas aurantiaca T-27	AP009153.1	850933	854265	+	CDS	GAU_0720	putative outer membrane protein	BAH37762.1	851139	854471	0.183555	-71	TRUE	FALSE	46	FALSE
Gemmatimonas aurantiaca T-27	AP009153.1	854341	855966	+	CDS	GAU_0721	hypothetical protein	BAH37763.1	854547	856172	0.18429	-70	TRUE	FALSE	34	FALSE
Gemmatimonas aurantiaca T-27	AP009153.1	856023	856463	+	CDS	GAU_0722	hypothetical protein	BAH37764.1	856229	856669	0.184653	-69	TRUE	FALSE	27	FALSE
Gemmatimonas aurantiaca T-27	AP009153.1	856470	857372	+	CDS	GAU_0723	hypothetical protein	BAH37765.1	856676	857578	0.184749	-68	TRUE	FALSE	25	FALSE
Gemmatimonas aurantiaca T-27	AP009153.1	857559	858266	+	CDS	GAU_0724	hypothetical protein	BAH37766.1	857765	858472	0.184984	-67	TRUE	FALSE	18	FALSE
Gemmatimonas aurantiaca T-27	AP009153.1	858303	859613	-	CDS	GAU_0725	putative glycosyltransferase	BAH37767.1	858509	859819	0.185145	-68	FALSE	FALSE	62	FALSE
Gemmatimonas aurantiaca T-27	AP009153.1	859649	860440	-	CDS	GAU_0726	putative oxidoreductase	BAH37768.1	859855	860646	0.185435	-69	FALSE	FALSE	58	FALSE
Gemmatimonas aurantiaca T-27	AP009153.1	860602	861459	+	CDS	GAU_0727	hypothetical membrane protein	BAH37769.1	860808	861665	0.18564	-68	TRUE	FALSE	30	FALSE
Gemmatimonas aurantiaca T-27	AP009153.1	861464	862168	+	CDS	GAU_0728	hypothetical protein	BAH37770.1	861670	862374	0.185826	-67	TRUE	FALSE	50	FALSE
Gemmatimonas aurantiaca T-27	AP009153.1	862208	862825	+	CDS	GAU_0729	hypothetical protein	BAH37771.1	862414	863031	0.185987	-66	TRUE	FALSE	60	FALSE
Gemmatimonas aurantiaca T-27	AP009153.1	862881	863801	-	CDS	GAU_0730	hypothetical protein	BAH37772.1	863087	864007	0.186132	-67	FALSE	FALSE	4	FALSE
Gemmatimonas aurantiaca T-27	AP009153.1	863852	864253	-	CDS	GAU_0731	hypothetical protein	BAH37773.1	864058	864459	0.186341	-68	FALSE	FALSE	3	FALSE
Gemmatimonas aurantiaca T-27	AP009153.1	864313	864885	-	CDS	GAU_0732	hypothetical protein	BAH37774.1	864519	865091	0.186441	-69	FALSE	FALSE	4	FALSE
Gemmatimonas aurantiaca T-27	AP009153.1	864897	866804	-	CDS	GAU_0733	hypothetical protein	BAH37775.1	865103	867010	0.186567	-70	FALSE	FALSE	4	FALSE
Gemmatimonas aurantiaca T-27	AP009153.1	866987	868534	-	CDS	GAU_0734	methionyl-tRNA synthetase	BAH37776.1	867193	868740	0.187017	-71	FALSE	FALSE	64	FALSE
Gemmatimonas aurantiaca T-27	AP009153.1	868544	869872	-	CDS	GAU_0735	hypothetical protein	BAH37777.1	868750	870078	0.187353	-72	FALSE	FALSE	56	FALSE
Gemmatimonas aurantiaca T-27	AP009153.1	869904	870872	-	CDS	GAU_0736	acetyl-CoA carboxylase carboxyl transferase subunit alpha	BAH37778.1	870110	871078	0.187646	-73	FALSE	FALSE	65	FALSE
Gemmatimonas aurantiaca T-27	AP009153.1	870903	874400	-	CDS	GAU_0737	DNA polymerase III alpha subunit	BAH37779.1	871109	874606	0.187862	-74	FALSE	FALSE	62	FALSE
Gemmatimonas aurantiaca T-27	AP009153.1	874410	875510	+	CDS	GAU_0738	hypothetical protein	BAH37780.1	874616	875716	0.188618	-73	TRUE	FALSE	64	FALSE
Gemmatimonas aurantiaca T-27	AP009153.1	875649	878501	-	CDS	GAU_0739	putative metallopeptidase	BAH37781.1	875855	878707	0.188885	-74	FALSE	FALSE	39	FALSE
Gemmatimonas aurantiaca T-27	AP009153.1	878598	880706	-	CDS	GAU_0740	ATP-dependent DNA helicase	BAH37782.1	878804	880912	0.189521	-75	FALSE	FALSE	39	FALSE
Gemmatimonas aurantiaca T-27	AP009153.1	881508	886505	+	CDS	GAU_0741	hypothetical protein	BAH37783.1	881714	886711	0.190149	-74	TRUE	FALSE	19	FALSE
Gemmatimonas aurantiaca T-27	AP009153.1	886729	887184	+	CDS	GAU_0742	hypothetical protein	BAH37784.1	886935	887390	0.191275	-73	TRUE	FALSE	3	FALSE
Gemmatimonas aurantiaca T-27	AP009153.1	887357	889672	-	CDS	GAU_0743	hypothetical protein	BAH37785.1	887563	889878	0.19141	-74	FALSE	FALSE	29	FALSE
Gemmatimonas aurantiaca T-27	AP009153.1	889705	890535	-	CDS	GAU_0744	lipoyltransferase	BAH37786.1	889911	890741	0.191917	-75	FALSE	FALSE	63	FALSE
Gemmatimonas aurantiaca T-27	AP009153.1	890585	891985	-	CDS	GAU_0745	dihydrolipoamide dehydrogenase	BAH37787.1	890791	892191	0.192107	-76	FALSE	FALSE	64	TRUE
Gemmatimonas aurantiaca T-27	AP009153.1	892051	895986	-	CDS	GAU_0746	hypothetical protein	BAH37788.1	892257	896192	0.192423	-77	FALSE	FALSE	13	FALSE
Gemmatimonas aurantiaca T-27	AP009153.1	896017	898395	-	CDS	GAU_0747	hypothetical protein	BAH37789.1	896223	898601	0.193278	-78	FALSE	FALSE	18	FALSE
Gemmatimonas aurantiaca T-27	AP009153.1	898593	899918	-	CDS	GAU_0748	pyruvate dehydrogenase E2 component	BAH37790.1	898799	900124	0.193834	-79	FALSE	FALSE	60	FALSE
Gemmatimonas aurantiaca T-27	AP009153.1	899931	900911	-	CDS	GAU_0749	pyruvate dehydrogenase E1 component beta subunit	BAH37791.1	900137	901117	0.194122	-80	FALSE	FALSE	61	FALSE
Gemmatimonas aurantiaca T-27	AP009153.1	900926	901969	-	CDS	GAU_0750	pyruvate dehydrogenase E1 component alpha subunit	BAH37792.1	901132	902175	0.194337	-81	FALSE	FALSE	62	FALSE
Gemmatimonas aurantiaca T-27	AP009153.1	902012	903025	-	CDS	GAU_0751	lipoyl synthase	BAH37793.1	902218	903231	0.194571	-82	FALSE	FALSE	63	FALSE
Gemmatimonas aurantiaca T-27	AP009153.1	903118	903333	+	CDS	GAU_0752	hypothetical protein	BAH37794.1	903324	903539	0.194809	-81	TRUE	FALSE	3	FALSE
Gemmatimonas aurantiaca T-27	AP009153.1	903379	905475	-	CDS	GAU_0753	hypothetical protein	BAH37795.1	903585	905681	0.194866	-82	FALSE	FALSE	0	FALSE
Gemmatimonas aurantiaca T-27	AP009153.1	905629	906219	+	CDS	GAU_0754	hypothetical protein	BAH37796.1	905835	906425	0.195351	-81	TRUE	FALSE	42	FALSE
Gemmatimonas aurantiaca T-27	AP009153.1	906297	908024	+	CDS	GAU_0755	hypothetical protein	BAH37797.1	906503	908230	0.195495	-80	TRUE	FALSE	61	FALSE
Gemmatimonas aurantiaca T-27	AP009153.1	908095	909624	-	CDS	GAU_0756	di-/tripeptide transporter	BAH37798.1	908301	909826	0.195883	-81	FALSE	FALSE	58	FALSE
Gemmatimonas aurantiaca T-27	AP009153.1	909621	910622	-	CDS	GAU_0757	putative peptide ABC transporter ATP-binding protein	BAH37799.1	909827	910824	0.196212	-82	FALSE	FALSE	59	TRUE
Gemmatimonas aurantiaca T-27	AP009153.1	910619	911641	-	CDS	GAU_0758	putative peptide ABC transporter ATP-binding protein	BAH37800.1	910825	911843	0.196427	-83	FALSE	FALSE	55	TRUE
Gemmatimonas aurantiaca T-27	AP009153.1	911638	912600	-	CDS	GAU_0759	putative peptide ABC transporter permease protein	BAH37801.1	911844	912802	0.196647	-84	FALSE	FALSE	47	FALSE
Gemmatimonas aurantiaca T-27	AP009153.1	912597	913586	-	CDS	GAU_0760	putative peptide ABC transporter permease protein	BAH37802.1	912803	913792	0.196854	-85	FALSE	FALSE	60	FALSE
Gemmatimonas aurantiaca T-27	AP009153.1	913589	915277	-	CDS	GAU_0761	putative peptide ABC transporter substrate binding protein	BAH37803.1	913795	915483	0.197068	-86	FALSE	FALSE	51	FALSE
Gemmatimonas aurantiaca T-27	AP009153.1	915336	916169	-	CDS	GAU_0762	hypothetical protein	BAH37804.1	915542	916375	0.197444	-87	FALSE	FALSE	60	FALSE
Gemmatimonas aurantiaca T-27	AP009153.1	916273	919170	+	CDS	GAU_0763	glycine dehydrogenase	BAH37805.1	916479	919376	0.197646	-86	TRUE	FALSE	62	FALSE
Gemmatimonas aurantiaca T-27	AP009153.1	919314	919697	-	CDS	GAU_0764	glycine cleavage system H protein	BAH37806.1	919520	919903	0.198302	-87	FALSE	FALSE	63	FALSE
Gemmatimonas aurantiaca T-27	AP009153.1	919726	920373	-	CDS	GAU_0765	dephospho-CoA kinase	BAH37807.1	919932	920579	0.198391	-88	FALSE	FALSE	52	FALSE
Gemmatimonas aurantiaca T-27	AP009153.1	920470	921285	-	CDS	GAU_0766	AraC family transcriptional regulator	BAH37808.1	920676	921491	0.198551	-89	FALSE	FALSE	27	FALSE
Gemmatimonas aurantiaca T-27	AP009153.1	921351	924269	+	CDS	GAU_0767	putative two-component hybrid sensor and regulator	BAH37809.1	921557	924475	0.198741	-88	TRUE	FALSE	22	FALSE
Gemmatimonas aurantiaca T-27	AP009153.1	924315	924926	-	CDS	GAU_0768	thymidine kinase	BAH37810.1	924521	925132	0.199381	-89	FALSE	FALSE	57	FALSE
Gemmatimonas aurantiaca T-27	AP009153.1	924930	927263	-	CDS	GAU_0769	hypothetical protein	BAH37811.1	925136	927469	0.199513	-90	FALSE	FALSE	35	FALSE
Gemmatimonas aurantiaca T-27	AP009153.1	927278	928468	+	CDS	GAU_0770	aspartate aminotransferase	BAH37812.1	927484	928674	0.20002	-89	TRUE	FALSE	62	FALSE
Gemmatimonas aurantiaca T-27	AP009153.1	928498	928776	+	CDS	GAU_0771	hypothetical protein	BAH37813.1	928704	928982	0.200283	-88	TRUE	FALSE	35	FALSE
Gemmatimonas aurantiaca T-27	AP009153.1	928877	929743	-	CDS	GAU_0772	hypothetical protein	BAH37814.1	929083	929949	0.200365	-89	FALSE	FALSE	12	FALSE
Gemmatimonas aurantiaca T-27	AP009153.1	929958	930878	+	CDS	GAU_0773	hypothetical protein	BAH37815.1	930164	931084	0.200598	-88	TRUE	FALSE	16	FALSE
Gemmatimonas aurantiaca T-27	AP009153.1	930917	932110	+	CDS	GAU_0774	exonuclease	BAH37816.1	931123	932316	0.200804	-87	TRUE	FALSE	54	FALSE
Gemmatimonas aurantiaca T-27	AP009153.1	932114	934516	+	CDS	GAU_0775	exonuclease	BAH37817.1	932320	934722	0.201063	-86	TRUE	FALSE	50	FALSE
Gemmatimonas aurantiaca T-27	AP009153.1	934520	935380	-	CDS	GAU_0776	hypothetical protein	BAH37818.1	934726	935586	0.201581	-87	FALSE	FALSE	1	FALSE
Gemmatimonas aurantiaca T-27	AP009153.1	935578	936558	+	CDS	GAU_0777	hypothetical protein	BAH37819.1	935784	936764	0.20181	-86	TRUE	FALSE	48	FALSE
Gemmatimonas aurantiaca T-27	AP009153.1	936594	936767	-	CDS	GAU_0778	hypothetical protein	BAH37820.1	936800	936973	0.202029	-87	FALSE	FALSE	1	FALSE
Gemmatimonas aurantiaca T-27	AP009153.1	937236	937649	+	CDS	GAU_0779	6-pyruvoyl tetrahydropterin synthase family protein	BAH37821.1	937442	937832	0.202167	-86	TRUE	FALSE	56	FALSE
Gemmatimonas aurantiaca T-27	AP009153.1	937627	938295	+	CDS	GAU_0780	GTP cyclohydrolase I	BAH37822.1	937833	938501	0.202252	-85	TRUE	FALSE	60	FALSE
Gemmatimonas aurantiaca T-27	AP009153.1	938306	939067	+	CDS	GAU_0781	putative oxidoreductase	BAH37823.1	938512	939273	0.202398	-84	TRUE	FALSE	64	FALSE
Gemmatimonas aurantiaca T-27	AP009153.1	939084	939773	+	CDS	GAU_0782	hypothetical protein	BAH37824.1	939290	939979	0.202566	-83	TRUE	FALSE	62	FALSE
Gemmatimonas aurantiaca T-27	AP009153.1	939824	940519	-	CDS	GAU_0783	long-chain fatty-acid-CoA ligase	BAH37825.1	940030	940721	0.202725	-84	FALSE	FALSE	1	FALSE
Gemmatimonas aurantiaca T-27	AP009153.1	940516	941655	-	CDS	GAU_0784	long-chain fatty-acid-CoA ligase	BAH37826.1	940722	941861	0.202875	-85	FALSE	FALSE	0	FALSE
Gemmatimonas aurantiaca T-27	AP009153.1	941739	942581	-	CDS	GAU_0785	hypothetical protein	BAH37827.1	941945	942787	0.203138	-86	FALSE	FALSE	33	FALSE
Gemmatimonas aurantiaca T-27	AP009153.1	942613	943380	-	CDS	GAU_0786	chromosome partitioning protein ParA	BAH37828.1	942819	943586	0.203327	-87	FALSE	FALSE	62	FALSE
Gemmatimonas aurantiaca T-27	AP009153.1	943383	943982	-	CDS	GAU_0787	hypothetical protein	BAH37829.1	943589	944188	0.203493	-88	FALSE	FALSE	65	FALSE
Gemmatimonas aurantiaca T-27	AP009153.1	944086	944625	+	CDS	GAU_0788	purine phosphoribosyltransferase	BAH37830.1	944292	944831	0.203644	-87	TRUE	FALSE	57	FALSE
Gemmatimonas aurantiaca T-27	AP009153.1	944654	945229	-	CDS	GAU_0789	hypothetical protein	BAH37831.1	944860	945435	0.203767	-88	FALSE	FALSE	59	FALSE
Gemmatimonas aurantiaca T-27	AP009153.1	945317	947386	-	CDS	GAU_0790	NAD(+)-dependent DNA ligase	BAH37832.1	945523	947592	0.20391	-89	FALSE	FALSE	63	FALSE
Gemmatimonas aurantiaca T-27	AP009153.1	947446	947736	+	CDS	GAU_0791	hypothetical protein	BAH37833.1	947652	947942	0.204369	-88	TRUE	FALSE	0	FALSE
Gemmatimonas aurantiaca T-27	AP009153.1	947785	948735	-	CDS	GAU_0792	hypothetical protein	BAH37834.1	947991	948925	0.204442	-89	FALSE	FALSE	52	FALSE
Gemmatimonas aurantiaca T-27	AP009153.1	948720	950054	+	CDS	GAU_0793	pyrimidine-nucleoside phosphorylase	BAH37835.1	948926	950260	0.204644	-88	TRUE	FALSE	60	FALSE
Gemmatimonas aurantiaca T-27	AP009153.1	950137	950382	+	CDS	GAU_0794	hypothetical membrane protein	BAH37836.1	950343	950588	0.204949	-87	TRUE	FALSE	3	FALSE
Gemmatimonas aurantiaca T-27	AP009153.1	950512	952590	+	CDS	GAU_0795	sodium/hydrogen exchanger family protein	BAH37837.1	950718	952796	0.20503	-86	TRUE	FALSE	38	FALSE
Gemmatimonas aurantiaca T-27	AP009153.1	952591	952824	-	CDS	GAU_0796	hypothetical protein	BAH37838.1	952797	953030	0.205479	-87	FALSE	FALSE	3	FALSE
Gemmatimonas aurantiaca T-27	AP009153.1	952953	953807	+	CDS	GAU_0797	fatty acid-CoA racemase	BAH37839.1	953159	953990	0.205557	-86	TRUE	FALSE	11	FALSE
Gemmatimonas aurantiaca T-27	AP009153.1	953785	954306	-	CDS	GAU_0798	hypothetical protein	BAH37840.1	953991	954512	0.205736	-87	FALSE	FALSE	0	FALSE
Gemmatimonas aurantiaca T-27	AP009153.1	954354	957659	+	CDS	GAU_0799	hypothetical protein	BAH37841.1	954560	957865	0.205859	-86	TRUE	FALSE	1	FALSE
Gemmatimonas aurantiaca T-27	AP009153.1	957870	958259	+	CDS	GAU_0800	BlaI family transcriptional regulator	BAH37842.1	958076	958464	0.206617	-85	TRUE	FALSE	19	FALSE
Gemmatimonas aurantiaca T-27	AP009153.1	958259	960241	+	CDS	GAU_0801	hypothetical membrane protein	BAH37843.1	958465	960447	0.206701	-84	TRUE	FALSE	0	FALSE
Gemmatimonas aurantiaca T-27	AP009153.1	960454	961317	+	CDS	GAU_0802	hypothetical protein	BAH37844.1	960660	961523	0.207174	-83	TRUE	FALSE	0	FALSE
Gemmatimonas aurantiaca T-27	AP009153.1	961431	964070	+	CDS	GAU_0803	hypothetical protein	BAH37845.1	961637	964276	0.207385	-82	TRUE	FALSE	29	FALSE
Gemmatimonas aurantiaca T-27	AP009153.1	964083	964697	-	CDS	GAU_0804	hypothetical protein	BAH37846.1	964289	964903	0.207957	-83	FALSE	FALSE	1	FALSE
Gemmatimonas aurantiaca T-27	AP009153.1	964842	965864	+	CDS	GAU_0805	AraC family transcriptional regulator	BAH37847.1	965048	966070	0.208121	-82	TRUE	FALSE	4	FALSE
Gemmatimonas aurantiaca T-27	AP009153.1	965953	966306	+	CDS	GAU_0806	ArsR family transcriptional regulator	BAH37848.1	966159	966512	0.20836	-81	TRUE	FALSE	26	FALSE
Gemmatimonas aurantiaca T-27	AP009153.1	966324	967283	+	CDS	GAU_0807	hypothetical protein	BAH37849.1	966530	967489	0.20844	-80	TRUE	FALSE	15	FALSE
Gemmatimonas aurantiaca T-27	AP009153.1	967339	967986	-	CDS	GAU_0808	hypothetical protein	BAH37850.1	967545	968192	0.208659	-81	FALSE	FALSE	2	FALSE
Gemmatimonas aurantiaca T-27	AP009153.1	968034	968627	-	CDS	GAU_0809	hypothetical protein	BAH37851.1	968240	968833	0.208809	-82	FALSE	FALSE	0	FALSE
Gemmatimonas aurantiaca T-27	AP009153.1	968790	970289	+	CDS	GAU_0810	putative oxygenase	BAH37852.1	968996	970495	0.208972	-81	TRUE	FALSE	13	FALSE
Gemmatimonas aurantiaca T-27	AP009153.1	970358	972106	-	CDS	GAU_0811	methyl-accepting chemotaxis protein	BAH37853.1	970564	972312	0.20931	-82	FALSE	FALSE	12	TRUE
Gemmatimonas aurantiaca T-27	AP009153.1	972404	972844	-	CDS	GAU_0812	hypothetical protein	BAH37854.1	972610	973050	0.209751	-83	FALSE	FALSE	0	FALSE
Gemmatimonas aurantiaca T-27	AP009153.1	972886	974862	-	CDS	GAU_0813	DNA gyrase subunit B	BAH37855.1	973092	975068	0.209855	-84	FALSE	FALSE	64	FALSE
Gemmatimonas aurantiaca T-27	AP009153.1	974996	975307	-	CDS	GAU_0814	hypothetical protein	BAH37856.1	975202	975509	0.21031	-85	FALSE	FALSE	58	FALSE
Gemmatimonas aurantiaca T-27	AP009153.1	975304	976434	-	CDS	GAU_0815	DNA replication and repair protein RecF	BAH37857.1	975510	976640	0.210377	-86	FALSE	FALSE	58	FALSE
Gemmatimonas aurantiaca T-27	AP009153.1	976472	977251	-	CDS	GAU_0816	enoyl-CoA hydratase	BAH37858.1	976678	977457	0.210629	-87	FALSE	FALSE	65	FALSE
Gemmatimonas aurantiaca T-27	AP009153.1	977359	978393	+	CDS	GAU_0817	initiation factor 2B related family protein	BAH37859.1	977565	978599	0.21082	-86	TRUE	FALSE	50	FALSE
Gemmatimonas aurantiaca T-27	AP009153.1	978463	979977	+	CDS	GAU_0818	glycerol kinase	BAH37860.1	978669	980183	0.211058	-85	TRUE	FALSE	64	FALSE
Gemmatimonas aurantiaca T-27	AP009153.1	980104	980559	+	CDS	GAU_0819	cytochrome c-type biogenesis protein CcmE	BAH37861.1	980310	980765	0.211412	-84	TRUE	FALSE	65	FALSE
Gemmatimonas aurantiaca T-27	AP009153.1	980593	982632	+	CDS	GAU_0820	cytochrome c-type biogenesis protein CcmF	BAH37862.1	980799	982838	0.211517	-83	TRUE	FALSE	63	FALSE
Gemmatimonas aurantiaca T-27	AP009153.1	982704	983285	+	CDS	GAU_0821	hypothetical protein	BAH37863.1	982910	983487	0.211973	-82	TRUE	FALSE	29	FALSE
Gemmatimonas aurantiaca T-27	AP009153.1	983282	983842	+	CDS	GAU_0822	hypothetical protein	BAH37864.1	983488	984044	0.212097	-81	TRUE	FALSE	25	FALSE
Gemmatimonas aurantiaca T-27	AP009153.1	983839	984651	+	CDS	GAU_0823	hypothetical protein	BAH37865.1	984045	984857	0.212218	-80	TRUE	FALSE	16	FALSE
Gemmatimonas aurantiaca T-27	AP009153.1	984668	985333	-	CDS	GAU_0824	putative adenine glycosylase	BAH37866.1	984874	985539	0.212396	-81	FALSE	FALSE	57	FALSE
Gemmatimonas aurantiaca T-27	AP009153.1	985495	987216	-	CDS	GAU_0825	hypothetical protein	BAH37867.1	985701	987414	0.212575	-82	FALSE	FALSE	46	FALSE
Gemmatimonas aurantiaca T-27	AP009153.1	987209	987964	-	CDS	GAU_0826	putative ABC transporter ATP-binding protein	BAH37868.1	987415	988170	0.212944	-83	FALSE	FALSE	57	TRUE
Gemmatimonas aurantiaca T-27	AP009153.1	987991	988353	-	CDS	GAU_0827	putative divalent ion tolerance protein	BAH37869.1	988197	988559	0.213113	-84	FALSE	FALSE	37	FALSE
Gemmatimonas aurantiaca T-27	AP009153.1	988510	991398	+	CDS	GAU_0828	UvrABC system protein A	BAH37870.1	988716	991604	0.213225	-83	TRUE	FALSE	64	FALSE
Gemmatimonas aurantiaca T-27	AP009153.1	991468	992136	+	CDS	GAU_0829	L-serine dehydratase beta chain	BAH37871.1	991674	992342	0.213863	-82	TRUE	FALSE	41	FALSE
Gemmatimonas aurantiaca T-27	AP009153.1	992178	993062	+	CDS	GAU_0830	L-serine dehydratase alpha chain	BAH37872.1	992384	993268	0.214016	-81	TRUE	FALSE	41	FALSE
Gemmatimonas aurantiaca T-27	AP009153.1	993079	994005	+	CDS	GAU_0831	hypothetical protein	BAH37873.1	993285	994211	0.21421	-80	TRUE	FALSE	29	FALSE
Gemmatimonas aurantiaca T-27	AP009153.1	994082	994486	+	CDS	GAU_0832	hypothetical protein	BAH37874.1	994288	994692	0.214427	-79	TRUE	FALSE	53	FALSE
Gemmatimonas aurantiaca T-27	AP009153.1	994490	995344	+	CDS	GAU_0833	hypothetical protein	BAH37875.1	994696	995550	0.214514	-78	TRUE	FALSE	59	FALSE
Gemmatimonas aurantiaca T-27	AP009153.1	996066	996689	+	CDS	GAU_0834	hypothetical protein	BAH37876.1	996272	996895	0.214854	-77	TRUE	FALSE	2	FALSE
Gemmatimonas aurantiaca T-27	AP009153.1	996787	998208	+	CDS	GAU_0835	cysteinyl-tRNA synthetase	BAH37877.1	996993	998414	0.21501	-76	TRUE	FALSE	60	FALSE
Gemmatimonas aurantiaca T-27	AP009153.1	998303	998375	+	tRNA	GAU_t0008	tRNA-Thr	character(0)	998509	998581	0.215337	-75	TRUE	FALSE	0	FALSE
Gemmatimonas aurantiaca T-27	AP009153.1	998410	998492	+	tRNA	GAU_t0009	tRNA-Tyr	character(0)	998616	998698	0.21536	-74	TRUE	FALSE	0	FALSE
Gemmatimonas aurantiaca T-27	AP009153.1	998542	998614	+	tRNA	GAU_t0010	tRNA-Gly	character(0)	998748	998820	0.215388	-73	TRUE	FALSE	0	FALSE
Gemmatimonas aurantiaca T-27	AP009153.1	998740	999348	+	CDS	GAU_0836	sigma factor%2C ECF-like family protein	BAH37878.1	998946	999554	0.215431	-72	TRUE	FALSE	14	FALSE
Gemmatimonas aurantiaca T-27	AP009153.1	999372	1002089	+	CDS	GAU_0837	putative serine/threonine protein kinase	BAH37879.1	999578	1002295	0.215567	-71	TRUE	FALSE	13	FALSE
Gemmatimonas aurantiaca T-27	AP009153.1	1002112	1004646	-	CDS	GAU_0838	putative signaling protein	BAH37880.1	1002318	1004852	0.216158	-72	FALSE	FALSE	14	FALSE
Gemmatimonas aurantiaca T-27	AP009153.1	1004720	1004792	+	tRNA	GAU_t0011	tRNA-Thr	character(0)	1004926	1004991	0.216721	-71	TRUE	FALSE	0	FALSE
Gemmatimonas aurantiaca T-27	AP009153.1	1004786	1008097	+	CDS	GAU_0839	two-component histidine kinase	BAH37881.1	1004992	1008303	0.216735	-70	TRUE	FALSE	3	FALSE
Gemmatimonas aurantiaca T-27	AP009153.1	1008165	1008785	+	CDS	GAU_0840	NarL family two-component response regulator	BAH37882.1	1008371	1008991	0.217464	-69	TRUE	FALSE	32	FALSE
Gemmatimonas aurantiaca T-27	AP009153.1	1008825	1009358	-	CDS	GAU_0841	hypothetical membrane protein	BAH37883.1	1009031	1009564	0.217606	-70	FALSE	FALSE	3	FALSE
Gemmatimonas aurantiaca T-27	AP009153.1	1009427	1010812	-	CDS	GAU_0842	outer membrane efflux protein	BAH37884.1	1009633	1011018	0.217736	-71	FALSE	FALSE	12	FALSE
Gemmatimonas aurantiaca T-27	AP009153.1	1010836	1012050	-	CDS	GAU_0843	putative macrolide ABC transporter permease protein	BAH37885.1	1011042	1012252	0.21804	-72	FALSE	FALSE	64	FALSE
Gemmatimonas aurantiaca T-27	AP009153.1	1012047	1012805	-	CDS	GAU_0844	putative macrolide ABC transporter ATP-binding protein	BAH37886.1	1012253	1013011	0.218301	-73	FALSE	FALSE	64	TRUE
Gemmatimonas aurantiaca T-27	AP009153.1	1012817	1014172	-	CDS	GAU_0845	putative macrolide-specific efflux protein	BAH37887.1	1013023	1014378	0.218467	-74	FALSE	FALSE	60	FALSE
Gemmatimonas aurantiaca T-27	AP009153.1	1014485	1015651	+	CDS	GAU_0846	two-component histidine kinase	BAH37888.1	1014691	1015853	0.218827	-73	TRUE	FALSE	10	FALSE
Gemmatimonas aurantiaca T-27	AP009153.1	1015648	1016517	+	CDS	GAU_0847	LytT family two-component response regulator	BAH37889.1	1015854	1016723	0.219077	-72	TRUE	FALSE	11	FALSE
Gemmatimonas aurantiaca T-27	AP009153.1	1016824	1016976	+	CDS	GAU_0848	50S ribosomal protein L33	BAH37890.1	1017030	1017182	0.219331	-71	TRUE	FALSE	59	FALSE
Gemmatimonas aurantiaca T-27	AP009153.1	1016979	1017212	+	CDS	GAU_0849	preprotein translocase SecE subunit	BAH37891.1	1017185	1017418	0.219364	-70	TRUE	FALSE	29	FALSE
Gemmatimonas aurantiaca T-27	AP009153.1	1017235	1017780	+	CDS	GAU_0850	transcription antitermination protein NusG	BAH37892.1	1017441	1017986	0.21942	-69	TRUE	FALSE	65	FALSE
Gemmatimonas aurantiaca T-27	AP009153.1	1017879	1018301	+	CDS	GAU_0851	50S ribosomal protein L11	BAH37893.1	1018085	1018507	0.219559	-68	TRUE	FALSE	65	FALSE
Gemmatimonas aurantiaca T-27	AP009153.1	1018307	1018996	+	CDS	GAU_0852	50S ribosomal protein L1	BAH37894.1	1018513	1019202	0.219651	-67	TRUE	FALSE	65	FALSE
Gemmatimonas aurantiaca T-27	AP009153.1	1019012	1019515	+	CDS	GAU_0853	50S ribosomal protein L10	BAH37895.1	1019218	1019721	0.219803	-66	TRUE	FALSE	65	FALSE
Gemmatimonas aurantiaca T-27	AP009153.1	1019597	1019980	+	CDS	GAU_0854	50S ribosomal protein L7/L12	BAH37896.1	1019803	1020186	0.219929	-65	TRUE	FALSE	65	FALSE
Gemmatimonas aurantiaca T-27	AP009153.1	1020157	1024725	+	CDS	GAU_0855	DNA-directed RNA polymerase beta subunit	BAH37897.1	1020363	1024931	0.22005	-64	TRUE	FALSE	65	FALSE
Gemmatimonas aurantiaca T-27	AP009153.1	1024728	1029038	+	CDS	GAU_0856	DNA-directed RNA polymerase beta' subunit	BAH37898.1	1024934	1029244	0.221036	-63	TRUE	FALSE	64	FALSE
Gemmatimonas aurantiaca T-27	AP009153.1	1029138	1031117	-	CDS	GAU_0857	putative serine/threonine protein kinase	BAH37899.1	1029344	1031323	0.221987	-64	FALSE	FALSE	2	FALSE
Gemmatimonas aurantiaca T-27	AP009153.1	1031383	1031940	+	CDS	GAU_0858	hypothetical protein	BAH37900.1	1031589	1032146	0.222471	-63	TRUE	FALSE	28	FALSE
Gemmatimonas aurantiaca T-27	AP009153.1	1032146	1032550	+	CDS	GAU_0859	30S ribosomal protein S12	BAH37901.1	1032352	1032752	0.222635	-62	TRUE	FALSE	64	FALSE
Gemmatimonas aurantiaca T-27	AP009153.1	1032547	1033017	+	CDS	GAU_0860	30S ribosomal protein S7	BAH37902.1	1032753	1033223	0.222722	-61	TRUE	FALSE	65	FALSE
Gemmatimonas aurantiaca T-27	AP009153.1	1033247	1034116	+	CDS	GAU_0861	hypothetical protein	BAH37903.1	1033453	1034322	0.222873	-60	TRUE	FALSE	1	FALSE
Gemmatimonas aurantiaca T-27	AP009153.1	1034121	1036133	+	CDS	GAU_0862	hypothetical membrane protein	BAH37904.1	1034327	1036339	0.223061	-59	TRUE	FALSE	1	FALSE
Gemmatimonas aurantiaca T-27	AP009153.1	1036136	1036861	+	CDS	GAU_0863	hypothetical protein	BAH37905.1	1036342	1037067	0.223496	-58	TRUE	FALSE	18	FALSE
Gemmatimonas aurantiaca T-27	AP009153.1	1036872	1037642	+	CDS	GAU_0864	putative glycosyltransferase	BAH37906.1	1037078	1037848	0.223655	-57	TRUE	FALSE	3	FALSE
Gemmatimonas aurantiaca T-27	AP009153.1	1037643	1038689	-	CDS	GAU_0865	hypothetical protein	BAH37907.1	1037849	1038894	0.223821	-58	FALSE	FALSE	1	FALSE
Gemmatimonas aurantiaca T-27	AP009153.1	1038689	1039972	-	CDS	GAU_0866	putative glycosyltransferase	BAH37908.1	1038895	1040174	0.224046	-59	FALSE	FALSE	46	FALSE
Gemmatimonas aurantiaca T-27	AP009153.1	1039969	1040958	-	CDS	GAU_0867	hypothetical membrane protein	BAH37909.1	1040175	1041164	0.224322	-60	FALSE	FALSE	7	FALSE
Gemmatimonas aurantiaca T-27	AP009153.1	1041009	1042217	-	CDS	GAU_0868	UDP-N-acetylglucosamine 2-epimerase	BAH37910.1	1041215	1042423	0.224547	-61	FALSE	FALSE	42	FALSE
Gemmatimonas aurantiaca T-27	AP009153.1	1042546	1043301	-	CDS	GAU_0869	hypothetical protein	BAH37911.1	1042752	1043507	0.224878	-62	FALSE	FALSE	1	FALSE
Gemmatimonas aurantiaca T-27	AP009153.1	1044286	1046406	+	CDS	GAU_0870	elongation factor G	BAH37912.1	1044492	1046612	0.225253	-61	TRUE	FALSE	65	FALSE
Gemmatimonas aurantiaca T-27	AP009153.1	1046448	1047650	+	CDS	GAU_0871	elongation factor Tu	BAH37913.1	1046654	1047856	0.22572	-60	TRUE	FALSE	47	FALSE
Gemmatimonas aurantiaca T-27	AP009153.1	1047721	1048029	+	CDS	GAU_0872	30S ribosomal protein S10	BAH37914.1	1047927	1048235	0.225994	-59	TRUE	FALSE	65	FALSE
Gemmatimonas aurantiaca T-27	AP009153.1	1048173	1048856	+	CDS	GAU_0873	50S ribosomal protein L3	BAH37915.1	1048379	1049062	0.226092	-58	TRUE	FALSE	65	FALSE
Gemmatimonas aurantiaca T-27	AP009153.1	1048859	1049500	+	CDS	GAU_0874	50S ribosomal protein L4	BAH37916.1	1049065	1049706	0.22624	-57	TRUE	FALSE	65	FALSE
Gemmatimonas aurantiaca T-27	AP009153.1	1049504	1049791	+	CDS	GAU_0875	50S ribosomal protein L23	BAH37917.1	1049710	1049997	0.226379	-56	TRUE	FALSE	65	FALSE
Gemmatimonas aurantiaca T-27	AP009153.1	1049797	1050627	+	CDS	GAU_0876	50S ribosomal protein L2	BAH37918.1	1050003	1050833	0.226442	-55	TRUE	FALSE	63	FALSE
Gemmatimonas aurantiaca T-27	AP009153.1	1050652	1050942	+	CDS	GAU_0877	30S ribosomal protein S19	BAH37919.1	1050858	1051148	0.226626	-54	TRUE	FALSE	64	FALSE
Gemmatimonas aurantiaca T-27	AP009153.1	1050946	1051323	+	CDS	GAU_0878	50S ribosomal protein L22	BAH37920.1	1051152	1051528	0.22669	-53	TRUE	FALSE	65	FALSE
Gemmatimonas aurantiaca T-27	AP009153.1	1051323	1051982	+	CDS	GAU_0879	30S ribosomal protein S3	BAH37921.1	1051529	1052188	0.226771	-52	TRUE	FALSE	65	FALSE
Gemmatimonas aurantiaca T-27	AP009153.1	1051994	1052422	+	CDS	GAU_0880	50S ribosomal protein L16	BAH37922.1	1052200	1052617	0.226916	-51	TRUE	FALSE	64	FALSE
Gemmatimonas aurantiaca T-27	AP009153.1	1052412	1052615	+	CDS	GAU_0881	50S ribosomal protein L29	BAH37923.1	1052618	1052821	0.227006	-50	TRUE	FALSE	31	FALSE
Gemmatimonas aurantiaca T-27	AP009153.1	1052630	1052926	+	CDS	GAU_0882	30S ribosomal protein S17	BAH37924.1	1052836	1053132	0.227053	-49	TRUE	FALSE	64	FALSE
Gemmatimonas aurantiaca T-27	AP009153.1	1052938	1053306	+	CDS	GAU_0883	50S ribosomal protein L14	BAH37925.1	1053144	1053512	0.227119	-48	TRUE	FALSE	65	FALSE
Gemmatimonas aurantiaca T-27	AP009153.1	1053389	1053712	+	CDS	GAU_0884	50S ribosomal protein L24	BAH37926.1	1053595	1053918	0.227217	-47	TRUE	FALSE	64	FALSE
Gemmatimonas aurantiaca T-27	AP009153.1	1053904	1054500	+	CDS	GAU_0885	50S ribosomal protein L5	BAH37927.1	1054110	1054706	0.227328	-46	TRUE	FALSE	64	FALSE
Gemmatimonas aurantiaca T-27	AP009153.1	1054523	1054828	+	CDS	GAU_0886	30S ribosomal protein S14	BAH37928.1	1054729	1055034	0.227461	-45	TRUE	FALSE	33	FALSE
Gemmatimonas aurantiaca T-27	AP009153.1	1054885	1055286	+	CDS	GAU_0887	30S ribosomal protein S8	BAH37929.1	1055091	1055492	0.227539	-44	TRUE	FALSE	65	FALSE
Gemmatimonas aurantiaca T-27	AP009153.1	1055300	1055839	+	CDS	GAU_0888	50S ribosomal protein L6	BAH37930.1	1055506	1056044	0.227629	-43	TRUE	FALSE	65	FALSE
Gemmatimonas aurantiaca T-27	AP009153.1	1055839	1056195	+	CDS	GAU_0889	50S ribosomal protein L18	BAH37931.1	1056045	1056401	0.227745	-42	TRUE	FALSE	64	FALSE
Gemmatimonas aurantiaca T-27	AP009153.1	1056198	1057016	+	CDS	GAU_0890	30S ribosomal protein S5	BAH37932.1	1056404	1057222	0.227822	-41	TRUE	FALSE	0	FALSE
Gemmatimonas aurantiaca T-27	AP009153.1	1057094	1057270	+	CDS	GAU_0891	50S ribosomal protein L30	BAH37933.1	1057300	1057476	0.228016	-40	TRUE	FALSE	2	FALSE
Gemmatimonas aurantiaca T-27	AP009153.1	1057275	1057757	+	CDS	GAU_0892	50S ribosomal protein L15	BAH37934.1	1057481	1057963	0.228055	-39	TRUE	FALSE	65	FALSE
Gemmatimonas aurantiaca T-27	AP009153.1	1057775	1059121	+	CDS	GAU_0893	preprotein translocase secY subunit	BAH37935.1	1057981	1059327	0.228162	-38	TRUE	FALSE	63	FALSE
Gemmatimonas aurantiaca T-27	AP009153.1	1059132	1059776	+	CDS	GAU_0894	adenylate kinase	BAH37936.1	1059338	1059981	0.228455	-37	TRUE	FALSE	64	FALSE
Gemmatimonas aurantiaca T-27	AP009153.1	1059776	1060552	+	CDS	GAU_0895	methionine aminopeptidase	BAH37937.1	1059982	1060758	0.228594	-36	TRUE	FALSE	65	FALSE
Gemmatimonas aurantiaca T-27	AP009153.1	1060595	1061455	-	CDS	GAU_0896	AraC family transcriptional regulator	BAH37938.1	1060801	1061661	0.228771	-37	FALSE	FALSE	8	FALSE
Gemmatimonas aurantiaca T-27	AP009153.1	1061529	1061945	+	CDS	GAU_0897	hypothetical protein	BAH37939.1	1061735	1062151	0.228972	-36	TRUE	FALSE	10	FALSE
Gemmatimonas aurantiaca T-27	AP009153.1	1062000	1062554	+	CDS	GAU_0898	hypothetical protein	BAH37940.1	1062206	1062760	0.229074	-35	TRUE	FALSE	25	FALSE
Gemmatimonas aurantiaca T-27	AP009153.1	1062607	1064139	-	CDS	GAU_0899	formiminotransferase-cyclodeaminase	BAH37941.1	1062813	1064345	0.229204	-36	FALSE	FALSE	48	FALSE
Gemmatimonas aurantiaca T-27	AP009153.1	1064198	1065028	-	CDS	GAU_0900	inositol-1-monophosphatase	BAH37942.1	1064404	1065234	0.229548	-37	FALSE	FALSE	58	FALSE
Gemmatimonas aurantiaca T-27	AP009153.1	1065078	1066091	+	CDS	GAU_0901	tryptophanyl-tRNA synthetase	BAH37943.1	1065284	1066293	0.229737	-36	TRUE	FALSE	65	FALSE
Gemmatimonas aurantiaca T-27	AP009153.1	1066088	1067125	+	CDS	GAU_0902	putative oxidoreductase	BAH37944.1	1066294	1067331	0.229955	-35	TRUE	FALSE	57	FALSE
Gemmatimonas aurantiaca T-27	AP009153.1	1067201	1068535	+	CDS	GAU_0903	twitching mobility protein	BAH37945.1	1067407	1068741	0.230195	-34	TRUE	FALSE	55	FALSE
Gemmatimonas aurantiaca T-27	AP009153.1	1068574	1069476	+	CDS	GAU_0904	putative dihydrodipicolinate synthetase	BAH37946.1	1068780	1069682	0.230491	-33	TRUE	FALSE	52	FALSE
Gemmatimonas aurantiaca T-27	AP009153.1	1069566	1070642	-	CDS	GAU_0905	hypothetical protein	BAH37947.1	1069772	1070848	0.230705	-34	FALSE	FALSE	17	FALSE
Gemmatimonas aurantiaca T-27	AP009153.1	1070795	1071313	+	CDS	GAU_0906	hypothetical membrane protein	BAH37948.1	1071001	1071519	0.23097	-33	TRUE	FALSE	19	FALSE
Gemmatimonas aurantiaca T-27	AP009153.1	1071447	1072742	+	CDS	GAU_0907	adenylosuccinate synthetase	BAH37949.1	1071653	1072948	0.231111	-32	TRUE	FALSE	64	FALSE
Gemmatimonas aurantiaca T-27	AP009153.1	1072831	1073835	+	CDS	GAU_0908	putative oxidoreductase	BAH37950.1	1073037	1074041	0.231409	-31	TRUE	FALSE	56	FALSE
Gemmatimonas aurantiaca T-27	AP009153.1	1073911	1075251	+	CDS	GAU_0909	glycyl-tRNA synthetase	BAH37951.1	1074117	1075457	0.231642	-30	TRUE	FALSE	64	FALSE
Gemmatimonas aurantiaca T-27	AP009153.1	1075447	1078647	+	CDS	GAU_0910	hypothetical protein	BAH37952.1	1075653	1078853	0.231974	-29	TRUE	FALSE	35	FALSE
Gemmatimonas aurantiaca T-27	AP009153.1	1078753	1079460	+	CDS	GAU_0911	putative oxidoreductase	BAH37953.1	1078959	1079666	0.232687	-28	TRUE	FALSE	46	FALSE
Gemmatimonas aurantiaca T-27	AP009153.1	1079494	1080819	+	CDS	GAU_0912	hypothetical protein	BAH37954.1	1079700	1081025	0.232846	-27	TRUE	FALSE	41	FALSE
Gemmatimonas aurantiaca T-27	AP009153.1	1080895	1081230	+	CDS	GAU_0913	hypothetical protein	BAH37955.1	1081101	1081432	0.233148	-26	TRUE	FALSE	53	FALSE
Gemmatimonas aurantiaca T-27	AP009153.1	1081227	1081553	+	CDS	GAU_0914	hypothetical protein	BAH37956.1	1081433	1081755	0.23322	-25	TRUE	FALSE	34	FALSE
Gemmatimonas aurantiaca T-27	AP009153.1	1081550	1082563	+	CDS	GAU_0915	hypothetical protein	BAH37957.1	1081756	1082769	0.23329	-24	TRUE	FALSE	45	FALSE
Gemmatimonas aurantiaca T-27	AP009153.1	1082592	1083494	+	CDS	GAU_0916	hypothetical protein	BAH37958.1	1082798	1083700	0.233514	-23	TRUE	FALSE	36	FALSE
Gemmatimonas aurantiaca T-27	AP009153.1	1083515	1084777	+	CDS	GAU_0917	hypothetical membrane protein	BAH37959.1	1083721	1084979	0.233713	-22	TRUE	FALSE	30	FALSE
Gemmatimonas aurantiaca T-27	AP009153.1	1084774	1086939	+	CDS	GAU_0918	hypothetical membrane protein	BAH37960.1	1084980	1087141	0.233985	-21	TRUE	FALSE	39	FALSE
Gemmatimonas aurantiaca T-27	AP009153.1	1086936	1087586	+	CDS	GAU_0919	hypothetical protein	BAH37961.1	1087142	1087775	0.234451	-20	TRUE	FALSE	39	FALSE
Gemmatimonas aurantiaca T-27	AP009153.1	1087570	1089024	+	CDS	GAU_0920	hypothetical membrane protein	BAH37962.1	1087776	1089230	0.234588	-19	TRUE	FALSE	28	FALSE
Gemmatimonas aurantiaca T-27	AP009153.1	1089049	1090008	+	CDS	GAU_0921	histone deacetylase family protein	BAH37963.1	1089255	1090210	0.234907	-18	TRUE	FALSE	64	FALSE
Gemmatimonas aurantiaca T-27	AP009153.1	1090005	1091024	+	CDS	GAU_0922	magnesium transport protein CorA	BAH37964.1	1090211	1091230	0.235113	-17	TRUE	FALSE	37	FALSE
Gemmatimonas aurantiaca T-27	AP009153.1	1091139	1092068	+	CDS	GAU_0923	putative serine/threonine protein kinase	BAH37965.1	1091345	1092274	0.235358	-16	TRUE	FALSE	39	FALSE
Gemmatimonas aurantiaca T-27	AP009153.1	1092111	1093142	+	CDS	GAU_0924	putative dipeptide epimerase	BAH37966.1	1092317	1093334	0.235567	-15	TRUE	FALSE	64	FALSE
Gemmatimonas aurantiaca T-27	AP009153.1	1093129	1095432	+	CDS	GAU_0925	primosomal protein N'	BAH37967.1	1093335	1095638	0.235787	-14	TRUE	FALSE	61	FALSE
Gemmatimonas aurantiaca T-27	AP009153.1	1095461	1096648	+	CDS	GAU_0926	putative aminotransferase	BAH37968.1	1095667	1096854	0.23629	-13	TRUE	FALSE	4	FALSE
Gemmatimonas aurantiaca T-27	AP009153.1	1096731	1097273	-	CDS	GAU_0927	hypothetical protein	BAH37969.1	1096937	1097479	0.236564	-14	FALSE	FALSE	17	FALSE
Gemmatimonas aurantiaca T-27	AP009153.1	1097393	1098502	+	CDS	GAU_0928	hypothetical protein	BAH37970.1	1097599	1098708	0.236706	-13	TRUE	FALSE	34	FALSE
Gemmatimonas aurantiaca T-27	AP009153.1	1098508	1098996	+	CDS	GAU_0929	Fur family transcriptional regulator	BAH37971.1	1098714	1099202	0.236947	-12	TRUE	FALSE	54	FALSE
Gemmatimonas aurantiaca T-27	AP009153.1	1099058	1099783	+	CDS	GAU_0930	cytochrome c-type biogenesis protein CcdA	BAH37972.1	1099264	1099989	0.237065	-11	TRUE	FALSE	57	FALSE
Gemmatimonas aurantiaca T-27	AP009153.1	1099807	1101579	-	CDS	GAU_0931	putative ABC transporter ATP-binding protein	BAH37973.1	1100013	1101785	0.237227	-12	FALSE	FALSE	48	FALSE
Gemmatimonas aurantiaca T-27	AP009153.1	1101661	1102554	+	CDS	GAU_0932	hypothetical protein	BAH37974.1	1101867	1102760	0.237627	-11	TRUE	FALSE	15	FALSE
Gemmatimonas aurantiaca T-27	AP009153.1	1102826	1104607	-	CDS	GAU_0933	gamma-glutamyltranspeptidase precursor	BAH37975.1	1103032	1104813	0.237878	-12	FALSE	FALSE	64	FALSE
Gemmatimonas aurantiaca T-27	AP009153.1	1104662	1105348	-	CDS	GAU_0934	hypothetical protein	BAH37976.1	1104868	1105554	0.238274	-13	FALSE	FALSE	4	FALSE
Gemmatimonas aurantiaca T-27	AP009153.1	1105501	1106487	+	CDS	GAU_0935	hypothetical protein	BAH37977.1	1105707	1106689	0.238455	-12	TRUE	FALSE	60	FALSE
Gemmatimonas aurantiaca T-27	AP009153.1	1106484	1107674	+	CDS	GAU_0936	hypothetical protein	BAH37978.1	1106690	1107876	0.238667	-11	TRUE	FALSE	55	FALSE
Gemmatimonas aurantiaca T-27	AP009153.1	1107671	1109152	+	CDS	GAU_0937	glycosidase	BAH37979.1	1107877	1109358	0.238923	-10	TRUE	FALSE	47	FALSE
Gemmatimonas aurantiaca T-27	AP009153.1	1109201	1110403	-	CDS	GAU_0938	putative serine/threonine protein phosphatase	BAH37980.1	1109407	1110609	0.239253	-11	FALSE	FALSE	48	FALSE
Gemmatimonas aurantiaca T-27	AP009153.1	1110674	1112503	+	CDS	GAU_0939	putative N-acetylmuramoyl-L-alanine amidase	BAH37981.1	1110880	1112705	0.239571	-10	TRUE	FALSE	45	FALSE
Gemmatimonas aurantiaca T-27	AP009153.1	1112500	1115478	+	CDS	GAU_0940	hypothetical protein	BAH37982.1	1112706	1115684	0.239964	-9	TRUE	FALSE	53	FALSE
Gemmatimonas aurantiaca T-27	AP009153.1	1115520	1116065	+	CDS	GAU_0941	hypothetical protein	BAH37983.1	1115726	1116271	0.240616	-8	TRUE	FALSE	55	FALSE
Gemmatimonas aurantiaca T-27	AP009153.1	1116604	1119183	+	CDS	GAU_0942	vitamin B12-dependent ribonucleotide reductase	BAH37984.1	1116810	1119389	0.240849	-7	TRUE	FALSE	61	FALSE
Gemmatimonas aurantiaca T-27	AP009153.1	1120655	1121824	+	CDS	GAU_0943	hypothetical protein	BAH37985.1	1120861	1122029	0.241723	-6	TRUE	FALSE	1	FALSE
Gemmatimonas aurantiaca T-27	AP009153.1	1121824	1122312	+	CDS	GAU_0944	hypothetical protein	BAH37986.1	1122030	1122518	0.241975	-5	TRUE	FALSE	0	FALSE
Gemmatimonas aurantiaca T-27	AP009153.1	1122373	1123248	+	CDS	GAU_0945	putative M23B family peptidase	BAH37987.1	1122579	1123454	0.242094	-4	TRUE	FALSE	26	FALSE
Gemmatimonas aurantiaca T-27	AP009153.1	1123273	1123995	-	CDS	GAU_0946	hypothetical protein	BAH37988.1	1123479	1124201	0.242288	-5	FALSE	FALSE	0	FALSE
Gemmatimonas aurantiaca T-27	AP009153.1	1124140	1124880	-	CDS	GAU_0947	hypothetical protein	BAH37989.1	1124346	1125086	0.242475	-6	FALSE	FALSE	1	FALSE
Gemmatimonas aurantiaca T-27	AP009153.1	1125277	1126149	+	CDS	GAU_0948	hypothetical protein	BAH37990.1	1125483	1126355	0.24272	-5	TRUE	FALSE	7	FALSE
Gemmatimonas aurantiaca T-27	AP009153.1	1126197	1126544	+	CDS	GAU_0949	hypothetical protein	BAH37991.1	1126403	1126750	0.242918	-4	TRUE	FALSE	13	FALSE
Gemmatimonas aurantiaca T-27	AP009153.1	1126586	1126963	+	CDS	GAU_0950	hypothetical protein	BAH37992.1	1126792	1127169	0.243002	-3	TRUE	FALSE	0	FALSE
Gemmatimonas aurantiaca T-27	AP009153.1	1127019	1127531	+	CDS	GAU_0951	Rrf2 family DNA binding protein	BAH37993.1	1127225	1127726	0.243095	-2	TRUE	FALSE	7	FALSE
Gemmatimonas aurantiaca T-27	AP009153.1	1127521	1128429	+	CDS	GAU_0952	putative oxidoreductase	BAH37994.1	1127727	1128635	0.243204	-1	TRUE	FALSE	65	FALSE
Gemmatimonas aurantiaca T-27	AP009153.1	1128484	1129053	+	CDS	GAU_0953	hypothetical protein	BAH37995.1	1128690	1129259	0.243411	0	TRUE	FALSE	6	FALSE
Gemmatimonas aurantiaca T-27	AP009153.1	1129188	1130258	+	CDS	GAU_0954	NADP-dependent alcohol dehydrogenase	BAH37996.1	1129394	1130464	0.243563	1	TRUE	FALSE	24	FALSE
Gemmatimonas aurantiaca T-27	AP009153.1	1130342	1131196	-	CDS	GAU_0955	hypothetical protein	BAH37997.1	1130548	1131402	0.243812	0	FALSE	FALSE	1	FALSE
Gemmatimonas aurantiaca T-27	AP009153.1	1131317	1131940	-	CDS	GAU_0956	hypothetical protein	BAH37998.1	1131523	1132142	0.244022	-1	FALSE	FALSE	38	FALSE
Gemmatimonas aurantiaca T-27	AP009153.1	1131937	1132503	-	CDS	GAU_0957	hypothetical protein	BAH37999.1	1132143	1132695	0.244156	-2	FALSE	FALSE	49	FALSE
Gemmatimonas aurantiaca T-27	AP009153.1	1132490	1133032	-	CDS	GAU_0958	RNA polymerase ECF-type sigma factor	BAH38000.1	1132696	1133238	0.244275	-3	FALSE	FALSE	42	FALSE
Gemmatimonas aurantiaca T-27	AP009153.1	1133104	1134384	-	CDS	GAU_0959	hypothetical protein	BAH38001.1	1133310	1134590	0.244408	-4	FALSE	FALSE	1	FALSE
Gemmatimonas aurantiaca T-27	AP009153.1	1134626	1134967	+	CDS	GAU_0960	hypothetical protein	BAH38002.1	1134832	1135173	0.244736	-3	TRUE	FALSE	1	FALSE
Gemmatimonas aurantiaca T-27	AP009153.1	1135092	1136747	+	CDS	GAU_0961	hypothetical protein	BAH38003.1	1135298	1136953	0.244836	-2	TRUE	FALSE	15	FALSE
Gemmatimonas aurantiaca T-27	AP009153.1	1136793	1137980	+	CDS	GAU_0962	hypothetical protein	BAH38004.1	1136999	1138186	0.245203	-1	TRUE	FALSE	12	FALSE
Gemmatimonas aurantiaca T-27	AP009153.1	1138017	1138703	+	CDS	GAU_0963	hypothetical protein	BAH38005.1	1138223	1138909	0.245467	0	TRUE	FALSE	1	FALSE
Gemmatimonas aurantiaca T-27	AP009153.1	1138715	1140289	-	CDS	GAU_0964	ATP-dependent DNA helicase RecQ	BAH38006.1	1138921	1140495	0.245618	-1	FALSE	FALSE	3	FALSE
Gemmatimonas aurantiaca T-27	AP009153.1	1140351	1140908	-	CDS	GAU_0965	hypothetical protein	BAH38007.1	1140557	1141114	0.245971	-2	FALSE	FALSE	0	FALSE
Gemmatimonas aurantiaca T-27	AP009153.1	1140929	1141510	-	CDS	GAU_0966	hypothetical protein	BAH38008.1	1141135	1141716	0.246095	-3	FALSE	FALSE	0	FALSE
Gemmatimonas aurantiaca T-27	AP009153.1	1141649	1142110	+	CDS	GAU_0967	hypothetical protein	BAH38009.1	1141855	1142316	0.246251	-2	TRUE	FALSE	17	FALSE
Gemmatimonas aurantiaca T-27	AP009153.1	1142125	1143462	-	CDS	GAU_0968	hypothetical protein	BAH38010.1	1142331	1143668	0.246353	-3	FALSE	FALSE	18	FALSE
Gemmatimonas aurantiaca T-27	AP009153.1	1143513	1143884	-	CDS	GAU_0969	Xre family DNA binding protein	BAH38011.1	1143719	1144090	0.246653	-4	FALSE	FALSE	4	FALSE
Gemmatimonas aurantiaca T-27	AP009153.1	1144025	1145299	-	CDS	GAU_0970	beta-lactamase family protein	BAH38012.1	1144231	1145505	0.246763	-5	FALSE	FALSE	21	TRUE
Gemmatimonas aurantiaca T-27	AP009153.1	1145397	1146641	-	CDS	GAU_0971	hypothetical protein	BAH38013.1	1145603	1146847	0.247059	-6	FALSE	FALSE	29	FALSE
Gemmatimonas aurantiaca T-27	AP009153.1	1146700	1149441	-	CDS	GAU_0972	hypothetical protein	BAH38014.1	1146906	1149647	0.24734	-7	FALSE	FALSE	47	FALSE
Gemmatimonas aurantiaca T-27	AP009153.1	1149497	1150465	-	CDS	GAU_0973	hypothetical protein	BAH38015.1	1149703	1150671	0.247943	-8	FALSE	FALSE	5	FALSE
Gemmatimonas aurantiaca T-27	AP009153.1	1150490	1151083	-	CDS	GAU_0974	hypothetical protein	BAH38016.1	1150696	1151289	0.248157	-9	FALSE	FALSE	17	FALSE
Gemmatimonas aurantiaca T-27	AP009153.1	1151212	1151814	-	CDS	GAU_0975	hypothetical protein	BAH38017.1	1151418	1152020	0.248313	-10	FALSE	FALSE	0	FALSE
Gemmatimonas aurantiaca T-27	AP009153.1	1151933	1153048	-	CDS	GAU_0976	hypothetical protein	BAH38018.1	1152139	1153254	0.248468	-11	FALSE	FALSE	11	FALSE
Gemmatimonas aurantiaca T-27	AP009153.1	1153262	1155271	+	CDS	GAU_0977	hypothetical protein	BAH38019.1	1153468	1155477	0.248755	-10	TRUE	FALSE	58	FALSE
Gemmatimonas aurantiaca T-27	AP009153.1	1155574	1156191	+	CDS	GAU_0978	OmpR family two-component response regulator	BAH38020.1	1155780	1156393	0.249254	-9	TRUE	FALSE	65	FALSE
Gemmatimonas aurantiaca T-27	AP009153.1	1156188	1157804	+	CDS	GAU_0979	two-component histidine kinase	BAH38021.1	1156394	1158010	0.249386	-8	TRUE	FALSE	22	FALSE
Gemmatimonas aurantiaca T-27	AP009153.1	1157876	1158268	+	CDS	GAU_0980	hypothetical protein	BAH38022.1	1158082	1158474	0.24975	-7	TRUE	FALSE	2	FALSE
Gemmatimonas aurantiaca T-27	AP009153.1	1158271	1158957	+	CDS	GAU_0981	hypothetical protein	BAH38023.1	1158477	1159159	0.249835	-6	TRUE	FALSE	46	FALSE
Gemmatimonas aurantiaca T-27	AP009153.1	1158954	1159271	+	CDS	GAU_0982	hypothetical protein	BAH38024.1	1159160	1159477	0.249983	-5	TRUE	FALSE	3	FALSE
Gemmatimonas aurantiaca T-27	AP009153.1	1159299	1159550	-	CDS	GAU_0983	hypothetical protein	BAH38025.1	1159505	1159756	0.250057	-6	FALSE	FALSE	18	FALSE
Gemmatimonas aurantiaca T-27	AP009153.1	1159684	1160100	+	CDS	GAU_0984	BlaI family transcriptional regulator	BAH38026.1	1159890	1160298	0.25014	-5	TRUE	FALSE	26	FALSE
Gemmatimonas aurantiaca T-27	AP009153.1	1160093	1162300	+	CDS	GAU_0985	hypothetical membrane protein	BAH38027.1	1160299	1162506	0.250228	-4	TRUE	FALSE	10	FALSE
Gemmatimonas aurantiaca T-27	AP009153.1	1162465	1163817	+	CDS	GAU_0986	hypothetical protein	BAH38028.1	1162671	1164023	0.25074	-3	TRUE	FALSE	0	FALSE
Gemmatimonas aurantiaca T-27	AP009153.1	1163995	1166469	+	CDS	GAU_0987	hypothetical protein	BAH38029.1	1164201	1166675	0.25107	-2	TRUE	FALSE	53	FALSE
Gemmatimonas aurantiaca T-27	AP009153.1	1166523	1167158	-	CDS	GAU_0988	peptidyl-prolyl cis-trans isomerase	BAH38030.1	1166729	1167364	0.251615	-3	FALSE	FALSE	10	FALSE
Gemmatimonas aurantiaca T-27	AP009153.1	1167256	1167573	+	CDS	GAU_0989	quaternary ammonium compound-resistance protein	BAH38031.1	1167462	1167779	0.251773	-2	TRUE	FALSE	8	FALSE
Gemmatimonas aurantiaca T-27	AP009153.1	1167604	1168002	-	CDS	GAU_0990	hypothetical protein	BAH38032.1	1167810	1168208	0.251848	-3	FALSE	FALSE	7	FALSE
Gemmatimonas aurantiaca T-27	AP009153.1	1168264	1169304	+	CDS	GAU_0991	peptidase S41A family protein	BAH38033.1	1168470	1169506	0.25199	-2	TRUE	FALSE	6	FALSE
Gemmatimonas aurantiaca T-27	AP009153.1	1169301	1170641	-	CDS	GAU_0992	hypothetical protein	BAH38034.1	1169507	1170847	0.252214	-3	FALSE	FALSE	1	FALSE
Gemmatimonas aurantiaca T-27	AP009153.1	1170873	1171721	-	CDS	GAU_0993	hypothetical protein	BAH38035.1	1171079	1171927	0.252553	-4	FALSE	FALSE	1	FALSE
Gemmatimonas aurantiaca T-27	AP009153.1	1172017	1172169	+	CDS	GAU_0994	hypothetical protein	BAH38036.1	1172223	1172375	0.2528	-3	TRUE	FALSE	1	FALSE
Gemmatimonas aurantiaca T-27	AP009153.1	1172278	1172670	-	CDS	GAU_0995	putative response regulator	BAH38037.1	1172484	1172876	0.252856	-4	FALSE	FALSE	4	FALSE
Gemmatimonas aurantiaca T-27	AP009153.1	1172843	1173517	+	CDS	GAU_0996	putative two-component response regulator	BAH38038.1	1173049	1173723	0.252978	-3	TRUE	FALSE	1	FALSE
Gemmatimonas aurantiaca T-27	AP009153.1	1173599	1174348	-	CDS	GAU_0997	hypothetical protein	BAH38039.1	1173805	1174554	0.253141	-4	FALSE	FALSE	6	FALSE
Gemmatimonas aurantiaca T-27	AP009153.1	1174581	1175210	-	CDS	GAU_0998	NarL family two-component response regulator	BAH38040.1	1174787	1175416	0.253353	-5	FALSE	FALSE	8	FALSE
Gemmatimonas aurantiaca T-27	AP009153.1	1175235	1175903	+	CDS	GAU_0999	hypothetical protein	BAH38041.1	1175441	1176068	0.253494	-4	TRUE	FALSE	1	FALSE
Gemmatimonas aurantiaca T-27	AP009153.1	1175863	1178880	-	CDS	GAU_1000	putative two-component hybrid sensor and regulator	BAH38042.1	1176069	1179086	0.253629	-5	FALSE	FALSE	26	FALSE
Gemmatimonas aurantiaca T-27	AP009153.1	1178899	1179402	-	CDS	GAU_1001	hypothetical protein	BAH38043.1	1179105	1179608	0.254284	-6	FALSE	FALSE	0	FALSE
Gemmatimonas aurantiaca T-27	AP009153.1	1179821	1180084	+	CDS	GAU_1002	hypothetical protein	BAH38044.1	1180027	1180286	0.254483	-5	TRUE	FALSE	0	FALSE
Gemmatimonas aurantiaca T-27	AP009153.1	1180081	1181310	+	CDS	GAU_1003	putative oxidoreductase	BAH38045.1	1180287	1181516	0.254539	-4	TRUE	FALSE	37	FALSE
Gemmatimonas aurantiaca T-27	AP009153.1	1181358	1183349	-	CDS	GAU_1004	putative two-component hybrid sensor and regulator	BAH38046.1	1181564	1183555	0.254814	-5	FALSE	FALSE	48	FALSE
Gemmatimonas aurantiaca T-27	AP009153.1	1183360	1184526	-	CDS	GAU_1005	putative amino acid ABC transporter substrate binding protein	BAH38047.1	1183566	1184732	0.255246	-6	FALSE	FALSE	41	FALSE
Gemmatimonas aurantiaca T-27	AP009153.1	1184624	1185070	+	CDS	GAU_1006	putative vitamin B12 transport periplasmic protein	BAH38048.1	1184830	1185276	0.255518	-5	TRUE	FALSE	16	FALSE
Gemmatimonas aurantiaca T-27	AP009153.1	1185095	1186474	-	CDS	GAU_1007	hypothetical membrane protein	BAH38049.1	1185301	1186676	0.25562	-6	FALSE	FALSE	32	FALSE
Gemmatimonas aurantiaca T-27	AP009153.1	1186471	1186908	-	CDS	GAU_1008	BlaI family transcriptional regulator	BAH38050.1	1186677	1187114	0.255917	-7	FALSE	FALSE	33	FALSE
Gemmatimonas aurantiaca T-27	AP009153.1	1187091	1187783	+	CDS	GAU_1009	hypothetical protein	BAH38051.1	1187297	1187989	0.256051	-6	TRUE	FALSE	39	FALSE
Gemmatimonas aurantiaca T-27	AP009153.1	1188009	1189685	-	CDS	GAU_1010	TldD/PmbA family protein	BAH38052.1	1188215	1189891	0.256248	-7	FALSE	FALSE	20	FALSE
Gemmatimonas aurantiaca T-27	AP009153.1	1189711	1191150	-	CDS	GAU_1011	hypothetical protein	BAH38053.1	1189917	1191356	0.256616	-8	FALSE	FALSE	10	FALSE
Gemmatimonas aurantiaca T-27	AP009153.1	1191201	1193042	-	CDS	GAU_1012	hypothetical protein	BAH38054.1	1191407	1193244	0.256937	-9	FALSE	FALSE	36	FALSE
Gemmatimonas aurantiaca T-27	AP009153.1	1193039	1195195	-	CDS	GAU_1013	hypothetical membrane protein	BAH38055.1	1193245	1195397	0.257333	-10	FALSE	FALSE	39	FALSE
Gemmatimonas aurantiaca T-27	AP009153.1	1195192	1196487	-	CDS	GAU_1014	hypothetical membrane protein	BAH38056.1	1195398	1196693	0.257798	-11	FALSE	FALSE	12	FALSE
Gemmatimonas aurantiaca T-27	AP009153.1	1196522	1197466	-	CDS	GAU_1015	hypothetical protein	BAH38057.1	1196728	1197672	0.258084	-12	FALSE	FALSE	36	FALSE
Gemmatimonas aurantiaca T-27	AP009153.1	1197478	1198464	-	CDS	GAU_1016	hypothetical protein	BAH38058.1	1197684	1198670	0.258291	-13	FALSE	FALSE	45	FALSE
Gemmatimonas aurantiaca T-27	AP009153.1	1198557	1199063	+	CDS	GAU_1017	hypothetical membrane protein	BAH38059.1	1198763	1199269	0.258523	-12	TRUE	FALSE	11	FALSE
Gemmatimonas aurantiaca T-27	AP009153.1	1199107	1199601	-	CDS	GAU_1018	hypothetical protein	BAH38060.1	1199313	1199807	0.258642	-13	FALSE	FALSE	9	FALSE
Gemmatimonas aurantiaca T-27	AP009153.1	1199720	1200850	+	CDS	GAU_1019	hypothetical protein	BAH38061.1	1199926	1201052	0.258774	-12	TRUE	FALSE	10	FALSE
Gemmatimonas aurantiaca T-27	AP009153.1	1200847	1201752	-	CDS	GAU_1020	LysR family transcriptional regulator	BAH38062.1	1201053	1201958	0.259017	-13	FALSE	FALSE	31	FALSE
Gemmatimonas aurantiaca T-27	AP009153.1	1201832	1202977	+	CDS	GAU_1021	hypothetical protein	BAH38063.1	1202038	1203183	0.25923	-12	TRUE	FALSE	22	FALSE
Gemmatimonas aurantiaca T-27	AP009153.1	1203138	1203683	+	CDS	GAU_1022	hypothetical protein	BAH38064.1	1203344	1203889	0.259511	-11	TRUE	FALSE	10	FALSE
Gemmatimonas aurantiaca T-27	AP009153.1	1203686	1204588	+	CDS	GAU_1023	hypothetical protein	BAH38065.1	1203892	1204793	0.259629	-10	TRUE	FALSE	18	FALSE
Gemmatimonas aurantiaca T-27	AP009153.1	1204588	1205091	+	CDS	GAU_1024	hypothetical protein	BAH38066.1	1204794	1205297	0.259824	-9	TRUE	FALSE	14	FALSE
Gemmatimonas aurantiaca T-27	AP009153.1	1205099	1208056	+	CDS	GAU_1025	hypothetical protein	BAH38067.1	1205305	1208262	0.259934	-8	TRUE	FALSE	1	FALSE
Gemmatimonas aurantiaca T-27	AP009153.1	1208158	1210365	+	CDS	GAU_1026	two-component hybrid sensor and regulator	BAH38068.1	1208364	1210571	0.260594	-7	TRUE	FALSE	43	FALSE
Gemmatimonas aurantiaca T-27	AP009153.1	1210383	1211048	-	CDS	GAU_1027	OmpR family two-component response regulator	BAH38069.1	1210589	1211254	0.261074	-8	FALSE	FALSE	16	FALSE
Gemmatimonas aurantiaca T-27	AP009153.1	1211212	1212372	+	CDS	GAU_1028	hypothetical protein	BAH38070.1	1211418	1212578	0.261252	-7	TRUE	FALSE	0	FALSE
Gemmatimonas aurantiaca T-27	AP009153.1	1212501	1213157	+	CDS	GAU_1029	carbonic anhydrase	BAH38071.1	1212707	1213363	0.26153	-6	TRUE	FALSE	56	FALSE
Gemmatimonas aurantiaca T-27	AP009153.1	1213197	1217969	-	CDS	GAU_1030	hypothetical protein	BAH38072.1	1213403	1218167	0.26168	-7	FALSE	FALSE	9	FALSE
Gemmatimonas aurantiaca T-27	AP009153.1	1217962	1218804	-	CDS	GAU_1031	putative ABC transporter permease protein	BAH38073.1	1218168	1219006	0.262708	-8	FALSE	FALSE	0	FALSE
Gemmatimonas aurantiaca T-27	AP009153.1	1218801	1219805	-	CDS	GAU_1032	putative ABC transporter permease protein	BAH38074.1	1219007	1220007	0.262889	-9	FALSE	FALSE	1	FALSE
Gemmatimonas aurantiaca T-27	AP009153.1	1219802	1221436	-	CDS	GAU_1033	putative ABC transporter substrate binding protein	BAH38075.1	1220008	1221642	0.263105	-10	FALSE	FALSE	51	FALSE
Gemmatimonas aurantiaca T-27	AP009153.1	1221814	1222473	+	CDS	GAU_1034	hypothetical protein	BAH38076.1	1222020	1222679	0.263539	-9	TRUE	FALSE	9	FALSE
Gemmatimonas aurantiaca T-27	AP009153.1	1222578	1223747	-	CDS	GAU_1035	hypothetical protein	BAH38077.1	1222784	1223953	0.263704	-10	FALSE	FALSE	24	FALSE
Gemmatimonas aurantiaca T-27	AP009153.1	1224044	1227550	+	CDS	GAU_1036	hypothetical protein	BAH38078.1	1224250	1227756	0.26402	-9	TRUE	FALSE	42	FALSE
Gemmatimonas aurantiaca T-27	AP009153.1	1227678	1229714	+	CDS	GAU_1037	hypothetical protein	BAH38079.1	1227884	1229920	0.264803	-8	TRUE	FALSE	1	FALSE
Gemmatimonas aurantiaca T-27	AP009153.1	1229778	1232114	+	CDS	GAU_1038	hypothetical membrane protein	BAH38080.1	1229984	1232306	0.265256	-7	TRUE	FALSE	62	FALSE
Gemmatimonas aurantiaca T-27	AP009153.1	1232101	1233315	-	CDS	GAU_1039	putative amidase	BAH38081.1	1232307	1233517	0.265757	-8	FALSE	FALSE	32	FALSE
Gemmatimonas aurantiaca T-27	AP009153.1	1233312	1233554	-	CDS	GAU_1040	hypothetical protein	BAH38082.1	1233518	1233760	0.266018	-9	FALSE	FALSE	0	FALSE
Gemmatimonas aurantiaca T-27	AP009153.1	1233566	1235068	-	CDS	GAU_1041	putative sodium/hydrogen transporter	BAH38083.1	1233772	1235274	0.266073	-10	FALSE	FALSE	30	FALSE
Gemmatimonas aurantiaca T-27	AP009153.1	1235212	1236507	+	CDS	GAU_1042	hypothetical protein	BAH38084.1	1235418	1236713	0.266428	-9	TRUE	FALSE	6	FALSE
Gemmatimonas aurantiaca T-27	AP009153.1	1236517	1237806	-	CDS	GAU_1043	amino acid permease	BAH38085.1	1236723	1238012	0.26671	-10	FALSE	FALSE	36	FALSE
Gemmatimonas aurantiaca T-27	AP009153.1	1237826	1239865	-	CDS	GAU_1044	pyrophosphate-energized inorganic pyrophosphatase	BAH38086.1	1238032	1240071	0.266992	-11	FALSE	FALSE	64	FALSE
Gemmatimonas aurantiaca T-27	AP009153.1	1240037	1241974	+	CDS	GAU_1045	putative Xaa-Pro dipeptidyl-peptidase	BAH38087.1	1240243	1242180	0.267469	-10	TRUE	FALSE	40	FALSE
Gemmatimonas aurantiaca T-27	AP009153.1	1241987	1243963	+	CDS	GAU_1046	beta-N-acetylhexosaminidase	BAH38088.1	1242193	1244169	0.267889	-9	TRUE	FALSE	43	FALSE
Gemmatimonas aurantiaca T-27	AP009153.1	1243968	1244903	-	CDS	GAU_1047	hypothetical protein	BAH38089.1	1244174	1245109	0.268317	-10	FALSE	FALSE	21	FALSE
Gemmatimonas aurantiaca T-27	AP009153.1	1245024	1245410	+	CDS	GAU_1048	hypothetical protein	BAH38090.1	1245230	1245593	0.268544	-9	TRUE	FALSE	16	FALSE
Gemmatimonas aurantiaca T-27	AP009153.1	1245388	1245861	-	CDS	GAU_1049	hypothetical protein	BAH38091.1	1245594	1246067	0.268623	-10	FALSE	FALSE	4	FALSE
Gemmatimonas aurantiaca T-27	AP009153.1	1245972	1247024	-	CDS	GAU_1050	hypothetical membrane protein	BAH38092.1	1246178	1247230	0.268749	-11	FALSE	FALSE	3	FALSE
Gemmatimonas aurantiaca T-27	AP009153.1	1247154	1248260	+	CDS	GAU_1051	hypothetical protein	BAH38093.1	1247360	1248466	0.269004	-10	TRUE	FALSE	0	FALSE
Gemmatimonas aurantiaca T-27	AP009153.1	1248290	1249006	-	CDS	GAU_1052	hypothetical protein	BAH38094.1	1248496	1249212	0.269249	-11	FALSE	FALSE	4	FALSE
Gemmatimonas aurantiaca T-27	AP009153.1	1249009	1249794	-	CDS	GAU_1053	putative enoyl-CoA hydratase	BAH38095.1	1249215	1250000	0.269404	-12	FALSE	FALSE	31	FALSE
Gemmatimonas aurantiaca T-27	AP009153.1	1249862	1252186	-	CDS	GAU_1054	putative serine/threonine protein kinase	BAH38096.1	1250068	1252392	0.269588	-13	FALSE	FALSE	0	FALSE
Gemmatimonas aurantiaca T-27	AP009153.1	1252346	1253941	-	CDS	GAU_1055	hypothetical protein	BAH38097.1	1252552	1254147	0.270123	-14	FALSE	FALSE	29	FALSE
Gemmatimonas aurantiaca T-27	AP009153.1	1254178	1256313	-	CDS	GAU_1056	2-oxo acid dehydrogenase E1 component alpha/beta subunit	BAH38098.1	1254384	1256519	0.270518	-15	FALSE	FALSE	33	FALSE
Gemmatimonas aurantiaca T-27	AP009153.1	1256504	1257298	+	CDS	GAU_1057	enoyl-CoA hydratase	BAH38099.1	1256710	1257504	0.27102	-14	TRUE	FALSE	43	FALSE
Gemmatimonas aurantiaca T-27	AP009153.1	1257305	1258504	+	CDS	GAU_1058	putative 3-hydroxybutyryl-CoA dehydrogenase	BAH38100.1	1257511	1258706	0.271193	-13	TRUE	FALSE	60	FALSE
Gemmatimonas aurantiaca T-27	AP009153.1	1258501	1258965	+	CDS	GAU_1059	phenylacetic acid degradation protein	BAH38101.1	1258707	1259171	0.271451	-12	TRUE	FALSE	32	FALSE
Gemmatimonas aurantiaca T-27	AP009153.1	1259038	1260276	+	CDS	GAU_1060	putative beta-ketoadipyl-CoA thiolase	BAH38102.1	1259244	1260482	0.271566	-11	TRUE	FALSE	62	FALSE
Gemmatimonas aurantiaca T-27	AP009153.1	1260284	1260895	+	CDS	GAU_1061	putative phenylacetic acid degradation protein	BAH38103.1	1260490	1261100	0.271835	-10	TRUE	FALSE	55	FALSE
Gemmatimonas aurantiaca T-27	AP009153.1	1260895	1262949	+	CDS	GAU_1062	phenylacetic acid degradation protein	BAH38104.1	1261101	1263155	0.271967	-9	TRUE	FALSE	32	FALSE
Gemmatimonas aurantiaca T-27	AP009153.1	1262968	1264371	+	CDS	GAU_1063	MatE family protein	BAH38105.1	1263174	1264577	0.272414	-8	TRUE	FALSE	63	FALSE
Gemmatimonas aurantiaca T-27	AP009153.1	1264403	1265539	-	CDS	GAU_1064	hypothetical protein	BAH38106.1	1264609	1265745	0.272723	-9	FALSE	FALSE	19	FALSE
Gemmatimonas aurantiaca T-27	AP009153.1	1265618	1267903	+	CDS	GAU_1065	putative peptidase S9C family protein	BAH38107.1	1265824	1268109	0.272986	-8	TRUE	FALSE	43	FALSE
Gemmatimonas aurantiaca T-27	AP009153.1	1267945	1270872	-	CDS	GAU_1066	putative gamma-glutamyltranspeptidase	BAH38108.1	1268151	1271074	0.273487	-9	FALSE	FALSE	25	FALSE
Gemmatimonas aurantiaca T-27	AP009153.1	1270869	1271309	-	CDS	GAU_1067	peptidyl-prolyl cis-trans isomerase	BAH38109.1	1271075	1271515	0.274118	-10	FALSE	FALSE	1	FALSE
Gemmatimonas aurantiaca T-27	AP009153.1	1272913	1274730	+	CDS	GAU_1068	peptidase M28A family protein	BAH38110.1	1273119	1274936	0.274559	-9	TRUE	FALSE	39	FALSE
Gemmatimonas aurantiaca T-27	AP009153.1	1274788	1275462	-	CDS	GAU_1069	hypothetical protein	BAH38111.1	1274994	1275667	0.274963	-10	FALSE	FALSE	2	FALSE
Gemmatimonas aurantiaca T-27	AP009153.1	1275462	1278074	-	CDS	GAU_1070	hypothetical protein	BAH38112.1	1275668	1278280	0.275108	-11	FALSE	FALSE	52	FALSE
Gemmatimonas aurantiaca T-27	AP009153.1	1278359	1279144	-	CDS	GAU_1071	hypothetical protein	BAH38113.1	1278565	1279350	0.275733	-12	FALSE	FALSE	13	FALSE
Gemmatimonas aurantiaca T-27	AP009153.1	1279162	1279668	+	CDS	GAU_1072	hypothetical protein	BAH38114.1	1279368	1279874	0.275906	-11	TRUE	FALSE	4	FALSE
Gemmatimonas aurantiaca T-27	AP009153.1	1279724	1280839	+	CDS	GAU_1073	putative peptidase	BAH38115.1	1279930	1281045	0.276028	-10	TRUE	FALSE	15	FALSE
Gemmatimonas aurantiaca T-27	AP009153.1	1280891	1282081	+	CDS	GAU_1074	putative oxidoreductase	BAH38116.1	1281097	1282287	0.276279	-9	TRUE	FALSE	37	FALSE
Gemmatimonas aurantiaca T-27	AP009153.1	1282104	1282601	+	CDS	GAU_1075	putative diamine acetyltransferase	BAH38117.1	1282310	1282807	0.276541	-8	TRUE	FALSE	19	FALSE
Gemmatimonas aurantiaca T-27	AP009153.1	1282721	1283551	+	CDS	GAU_1076	hypothetical protein	BAH38118.1	1282927	1283757	0.276674	-7	TRUE	FALSE	46	FALSE
Gemmatimonas aurantiaca T-27	AP009153.1	1283595	1285292	+	CDS	GAU_1077	hypothetical protein	BAH38119.1	1283801	1285497	0.276862	-6	TRUE	FALSE	55	FALSE
Gemmatimonas aurantiaca T-27	AP009153.1	1285292	1285891	+	CDS	GAU_1078	hypothetical protein	BAH38120.1	1285498	1286097	0.277228	-5	TRUE	FALSE	44	FALSE
Gemmatimonas aurantiaca T-27	AP009153.1	1285948	1287336	+	CDS	GAU_1079	hypothetical protein	BAH38121.1	1286154	1287542	0.27737	-4	TRUE	FALSE	39	FALSE
Gemmatimonas aurantiaca T-27	AP009153.1	1287359	1288309	+	CDS	GAU_1080	hypothetical protein	BAH38122.1	1287565	1288515	0.277674	-3	TRUE	FALSE	56	FALSE
Gemmatimonas aurantiaca T-27	AP009153.1	1288347	1289585	+	CDS	GAU_1081	putative oxidoreductase	BAH38123.1	1288553	1289791	0.277887	-2	TRUE	FALSE	45	FALSE
Gemmatimonas aurantiaca T-27	AP009153.1	1289595	1291265	-	CDS	GAU_1082	beta-N-acetylhexosaminidase	BAH38124.1	1289801	1291467	0.278156	-3	FALSE	FALSE	38	FALSE
Gemmatimonas aurantiaca T-27	AP009153.1	1291262	1291945	-	CDS	GAU_1083	copper homeostasis protein CutC	BAH38125.1	1291468	1292147	0.278516	-4	FALSE	FALSE	42	FALSE
Gemmatimonas aurantiaca T-27	AP009153.1	1291942	1293159	-	CDS	GAU_1084	putative nucleoside transporter	BAH38126.1	1292148	1293364	0.278663	-5	FALSE	FALSE	45	FALSE
Gemmatimonas aurantiaca T-27	AP009153.1	1293159	1293983	-	CDS	GAU_1085	hypothetical protein	BAH38127.1	1293365	1294189	0.278925	-6	FALSE	FALSE	51	FALSE
Gemmatimonas aurantiaca T-27	AP009153.1	1294109	1294645	+	CDS	GAU_1086	putative metal-dependent hydrolase	BAH38128.1	1294315	1294851	0.27913	-5	TRUE	FALSE	54	FALSE
Gemmatimonas aurantiaca T-27	AP009153.1	1294673	1296448	-	CDS	GAU_1087	hypothetical protein	BAH38129.1	1294879	1296654	0.279251	-6	FALSE	FALSE	0	FALSE
Gemmatimonas aurantiaca T-27	AP009153.1	1296705	1298879	+	CDS	GAU_1088	hypothetical protein	BAH38130.1	1296911	1299085	0.27969	-5	TRUE	FALSE	2	FALSE
Gemmatimonas aurantiaca T-27	AP009153.1	1298965	1300278	-	CDS	GAU_1089	hypothetical protein	BAH38131.1	1299171	1300484	0.280177	-6	FALSE	FALSE	26	FALSE
Gemmatimonas aurantiaca T-27	AP009153.1	1300364	1301902	-	CDS	GAU_1090	hypothetical protein	BAH38132.1	1300570	1302108	0.280479	-7	FALSE	FALSE	24	FALSE
Gemmatimonas aurantiaca T-27	AP009153.1	1302312	1303616	-	CDS	GAU_1091	general secretion pathway protein F	BAH38133.1	1302518	1303818	0.280899	-8	FALSE	FALSE	35	FALSE
Gemmatimonas aurantiaca T-27	AP009153.1	1303613	1305166	-	CDS	GAU_1092	general secretion pathway protein E	BAH38134.1	1303819	1305334	0.281179	-9	FALSE	FALSE	40	FALSE
Gemmatimonas aurantiaca T-27	AP009153.1	1305129	1306994	-	CDS	GAU_1093	putative general secretion pathway protein D precursor	BAH38135.1	1305335	1307199	0.281506	-10	FALSE	FALSE	39	FALSE
Gemmatimonas aurantiaca T-27	AP009153.1	1306994	1307566	-	CDS	GAU_1094	hypothetical protein	BAH38136.1	1307200	1307768	0.281909	-11	FALSE	FALSE	2	FALSE
Gemmatimonas aurantiaca T-27	AP009153.1	1307563	1308156	-	CDS	GAU_1095	hypothetical protein	BAH38137.1	1307769	1308358	0.282031	-12	FALSE	FALSE	13	FALSE
Gemmatimonas aurantiaca T-27	AP009153.1	1308153	1309397	-	CDS	GAU_1096	hypothetical protein	BAH38138.1	1308359	1309581	0.282159	-13	FALSE	FALSE	13	FALSE
Gemmatimonas aurantiaca T-27	AP009153.1	1309376	1310284	-	CDS	GAU_1097	hypothetical protein	BAH38139.1	1309582	1310486	0.282422	-14	FALSE	FALSE	36	FALSE
Gemmatimonas aurantiaca T-27	AP009153.1	1310281	1310934	-	CDS	GAU_1098	hypothetical protein	BAH38140.1	1310487	1311136	0.282617	-15	FALSE	FALSE	14	FALSE
Gemmatimonas aurantiaca T-27	AP009153.1	1310931	1311308	-	CDS	GAU_1099	hypothetical protein	BAH38141.1	1311137	1311510	0.282758	-16	FALSE	FALSE	0	FALSE
Gemmatimonas aurantiaca T-27	AP009153.1	1311305	1311916	-	CDS	GAU_1100	hypothetical protein	BAH38142.1	1311511	1312121	0.282838	-17	FALSE	FALSE	0	FALSE
Gemmatimonas aurantiaca T-27	AP009153.1	1311916	1312656	-	CDS	GAU_1101	hypothetical protein	BAH38143.1	1312122	1312862	0.28297	-18	FALSE	FALSE	34	FALSE
Gemmatimonas aurantiaca T-27	AP009153.1	1312770	1314239	-	CDS	GAU_1102	peptidase S41A family protein	BAH38144.1	1312976	1314445	0.283154	-19	FALSE	FALSE	22	FALSE
Gemmatimonas aurantiaca T-27	AP009153.1	1314399	1315526	+	CDS	GAU_1103	transaldolase	BAH38145.1	1314605	1315732	0.283506	-18	TRUE	FALSE	50	FALSE
Gemmatimonas aurantiaca T-27	AP009153.1	1315625	1317025	+	CDS	GAU_1104	pyruvate kinase	BAH38146.1	1315831	1317231	0.28377	-17	TRUE	FALSE	62	FALSE
Gemmatimonas aurantiaca T-27	AP009153.1	1317049	1317852	+	CDS	GAU_1105	hypothetical protein	BAH38147.1	1317255	1318054	0.284077	-16	TRUE	FALSE	61	FALSE
Gemmatimonas aurantiaca T-27	AP009153.1	1317849	1319237	+	CDS	GAU_1106	glucose-6-phosphate isomerase	BAH38148.1	1318055	1319443	0.28425	-15	TRUE	FALSE	61	FALSE
Gemmatimonas aurantiaca T-27	AP009153.1	1319371	1320825	+	CDS	GAU_1107	putative fructose-bisphosphate aldolase	BAH38149.1	1319577	1321031	0.284578	-14	TRUE	FALSE	52	FALSE
Gemmatimonas aurantiaca T-27	AP009153.1	1320922	1321416	+	CDS	GAU_1108	hypothetical protein	BAH38150.1	1321128	1321581	0.284912	-13	TRUE	FALSE	0	FALSE
Gemmatimonas aurantiaca T-27	AP009153.1	1321376	1322377	+	CDS	GAU_1109	tRNA-processing ribonuclease BN	BAH38151.1	1321582	1322583	0.28501	-12	TRUE	FALSE	56	FALSE
Gemmatimonas aurantiaca T-27	AP009153.1	1322403	1323437	+	CDS	GAU_1110	threonine aldolase	BAH38152.1	1322609	1323643	0.285232	-11	TRUE	FALSE	57	FALSE
Gemmatimonas aurantiaca T-27	AP009153.1	1323487	1324224	-	CDS	GAU_1111	hypothetical protein	BAH38153.1	1323693	1324430	0.285465	-12	FALSE	FALSE	0	FALSE
Gemmatimonas aurantiaca T-27	AP009153.1	1324914	1326710	+	CDS	GAU_1112	DNA polymerase III gamma and tau subunit	BAH38154.1	1325120	1326916	0.285773	-11	TRUE	FALSE	55	FALSE
Gemmatimonas aurantiaca T-27	AP009153.1	1326763	1327077	+	CDS	GAU_1113	hypothetical protein	BAH38155.1	1326969	1327283	0.286172	-10	TRUE	FALSE	52	FALSE
Gemmatimonas aurantiaca T-27	AP009153.1	1327116	1327715	+	CDS	GAU_1114	recombination protein RecR	BAH38156.1	1327322	1327921	0.286248	-9	TRUE	FALSE	64	FALSE
Gemmatimonas aurantiaca T-27	AP009153.1	1328094	1328585	+	CDS	GAU_1115	hypothetical protein	BAH38157.1	1328300	1328791	0.286459	-8	TRUE	FALSE	48	FALSE
Gemmatimonas aurantiaca T-27	AP009153.1	1328598	1329275	+	CDS	GAU_1116	gliding motility protein	BAH38158.1	1328804	1329481	0.286568	-7	TRUE	FALSE	55	FALSE
Gemmatimonas aurantiaca T-27	AP009153.1	1329383	1330084	+	CDS	GAU_1117	CDP-diacylglycerol--glycerol-3-phosphate 3-phosphatidyltransferase	BAH38159.1	1329589	1330290	0.286737	-6	TRUE	FALSE	64	FALSE
Gemmatimonas aurantiaca T-27	AP009153.1	1330098	1330904	-	CDS	GAU_1118	hypothetical protein	BAH38160.1	1330304	1331110	0.286891	-7	FALSE	FALSE	0	FALSE
Gemmatimonas aurantiaca T-27	AP009153.1	1331034	1331507	+	CDS	GAU_1119	hypothetical protein	BAH38161.1	1331240	1331713	0.287093	-6	TRUE	FALSE	10	FALSE
Gemmatimonas aurantiaca T-27	AP009153.1	1331586	1332374	+	CDS	GAU_1120	hypothetical membrane protein	BAH38162.1	1331792	1332580	0.287212	-5	TRUE	FALSE	8	FALSE
Gemmatimonas aurantiaca T-27	AP009153.1	1332406	1333395	+	CDS	GAU_1121	hypothetical protein	BAH38163.1	1332612	1333601	0.287389	-4	TRUE	FALSE	7	FALSE
Gemmatimonas aurantiaca T-27	AP009153.1	1333570	1334856	+	CDS	GAU_1122	CinA-like protein	BAH38164.1	1333776	1335062	0.28764	-3	TRUE	FALSE	55	FALSE
Gemmatimonas aurantiaca T-27	AP009153.1	1334958	1335524	+	CDS	GAU_1123	GrpE protein	BAH38165.1	1335164	1335730	0.287939	-2	TRUE	FALSE	65	FALSE
Gemmatimonas aurantiaca T-27	AP009153.1	1335601	1336740	+	CDS	GAU_1124	chaperone protein DnaJ	BAH38166.1	1335807	1336946	0.288078	-1	TRUE	FALSE	63	FALSE
Gemmatimonas aurantiaca T-27	AP009153.1	1336835	1337296	+	CDS	GAU_1125	hypothetical protein	BAH38167.1	1337041	1337502	0.288344	0	TRUE	FALSE	3	FALSE
Gemmatimonas aurantiaca T-27	AP009153.1	1337300	1337674	+	CDS	GAU_1126	hypothetical protein	BAH38168.1	1337506	1337880	0.288444	1	TRUE	FALSE	17	FALSE
Gemmatimonas aurantiaca T-27	AP009153.1	1337714	1338976	+	CDS	GAU_1127	putative sodium/dicarboxylate symporter	BAH38169.1	1337920	1339182	0.288534	2	TRUE	FALSE	35	FALSE
Gemmatimonas aurantiaca T-27	AP009153.1	1338998	1341475	-	CDS	GAU_1128	putative signaling protein	BAH38170.1	1339204	1341681	0.288811	1	FALSE	FALSE	1	FALSE
Gemmatimonas aurantiaca T-27	AP009153.1	1341489	1342709	-	CDS	GAU_1129	hypothetical protein	BAH38171.1	1341695	1342915	0.289348	0	FALSE	FALSE	0	FALSE
Gemmatimonas aurantiaca T-27	AP009153.1	1342950	1344095	-	CDS	GAU_1130	tRNA-specific 2-thiouridylase MnmA	BAH38172.1	1343156	1344301	0.289663	-1	FALSE	FALSE	63	FALSE
Gemmatimonas aurantiaca T-27	AP009153.1	1344146	1345336	-	CDS	GAU_1131	aminotransferase	BAH38173.1	1344352	1345542	0.289921	-2	FALSE	FALSE	63	FALSE
Gemmatimonas aurantiaca T-27	AP009153.1	1345431	1346501	+	CDS	GAU_1132	hypothetical protein	BAH38174.1	1345637	1346707	0.290198	-1	TRUE	FALSE	41	FALSE
Gemmatimonas aurantiaca T-27	AP009153.1	1346520	1347608	+	CDS	GAU_1133	hypothetical protein	BAH38175.1	1346726	1347814	0.290433	0	TRUE	FALSE	16	FALSE
Gemmatimonas aurantiaca T-27	AP009153.1	1347831	1348469	-	CDS	GAU_1134	hypothetical protein	BAH38176.1	1348037	1348675	0.290715	-1	FALSE	FALSE	36	FALSE
Gemmatimonas aurantiaca T-27	AP009153.1	1348486	1349217	-	CDS	GAU_1135	hypothetical protein	BAH38177.1	1348692	1349423	0.290857	-2	FALSE	FALSE	65	FALSE
Gemmatimonas aurantiaca T-27	AP009153.1	1349283	1350245	-	CDS	GAU_1136	coproporphyrinogen III oxidase	BAH38178.1	1349489	1350451	0.291029	-3	FALSE	FALSE	13	FALSE
Gemmatimonas aurantiaca T-27	AP009153.1	1350248	1351303	-	CDS	GAU_1137	uroporphyrinogen decarboxylase	BAH38179.1	1350454	1351509	0.291237	-4	FALSE	FALSE	30	FALSE
Gemmatimonas aurantiaca T-27	AP009153.1	1351476	1353056	-	CDS	GAU_1138	methyl-accepting chemotaxis protein	BAH38180.1	1351682	1353262	0.291502	-5	FALSE	FALSE	13	TRUE
Gemmatimonas aurantiaca T-27	AP009153.1	1353175	1354683	-	CDS	GAU_1139	methyl-accepting chemotaxis protein	BAH38181.1	1353381	1354889	0.291868	-6	FALSE	FALSE	1	TRUE
Gemmatimonas aurantiaca T-27	AP009153.1	1354953	1356197	-	CDS	GAU_1140	hypothetical membrane protein	BAH38182.1	1355159	1356403	0.292251	-7	FALSE	FALSE	63	FALSE
Gemmatimonas aurantiaca T-27	AP009153.1	1356214	1357455	-	CDS	GAU_1141	hypothetical membrane protein	BAH38183.1	1356420	1357661	0.292523	-8	FALSE	FALSE	58	FALSE
Gemmatimonas aurantiaca T-27	AP009153.1	1357553	1358800	-	CDS	GAU_1142	hypothetical membrane protein	BAH38184.1	1357759	1359006	0.292812	-9	FALSE	FALSE	63	FALSE
Gemmatimonas aurantiaca T-27	AP009153.1	1358822	1360057	-	CDS	GAU_1143	hypothetical membrane protein	BAH38185.1	1359028	1360263	0.293086	-10	FALSE	FALSE	58	FALSE
Gemmatimonas aurantiaca T-27	AP009153.1	1360122	1361375	-	CDS	GAU_1144	hypothetical membrane protein	BAH38186.1	1360328	1361581	0.293366	-11	FALSE	FALSE	63	FALSE
Gemmatimonas aurantiaca T-27	AP009153.1	1361379	1362626	-	CDS	GAU_1145	putative ABC transporter permease protein	BAH38187.1	1361585	1362832	0.293637	-12	FALSE	FALSE	58	FALSE
Gemmatimonas aurantiaca T-27	AP009153.1	1362651	1363403	-	CDS	GAU_1146	putative ABC transporter ATP-binding protein	BAH38188.1	1362857	1363609	0.293911	-13	FALSE	FALSE	64	TRUE
Gemmatimonas aurantiaca T-27	AP009153.1	1363451	1364728	-	CDS	GAU_1147	secretion protein HlyD family protein	BAH38189.1	1363657	1364934	0.294084	-14	FALSE	FALSE	64	FALSE
Gemmatimonas aurantiaca T-27	AP009153.1	1364753	1366270	-	CDS	GAU_1148	outer membrane efflux protein	BAH38190.1	1364959	1366476	0.294365	-15	FALSE	FALSE	65	FALSE
Gemmatimonas aurantiaca T-27	AP009153.1	1366370	1367173	-	CDS	GAU_1149	hypothetical protein	BAH38191.1	1366576	1367379	0.294714	-16	FALSE	FALSE	52	FALSE
Gemmatimonas aurantiaca T-27	AP009153.1	1367265	1371434	+	CDS	GAU_1150	putative two-component histidine kinase	BAH38192.1	1367471	1371640	0.294907	-15	TRUE	FALSE	56	FALSE
Gemmatimonas aurantiaca T-27	AP009153.1	1371437	1373218	+	CDS	GAU_1151	putative protein kinase	BAH38193.1	1371643	1373424	0.295806	-14	TRUE	FALSE	43	FALSE
Gemmatimonas aurantiaca T-27	AP009153.1	1373335	1374675	-	CDS	GAU_1152	hypothetical protein	BAH38194.1	1373541	1374881	0.296216	-15	FALSE	FALSE	10	FALSE
Gemmatimonas aurantiaca T-27	AP009153.1	1375037	1376590	-	CDS	GAU_1153	putative sodium/solute symporter	BAH38195.1	1375243	1376792	0.296583	-16	FALSE	FALSE	52	FALSE
Gemmatimonas aurantiaca T-27	AP009153.1	1376587	1376907	-	CDS	GAU_1154	hypothetical membrane protein	BAH38196.1	1376793	1377113	0.296917	-17	FALSE	FALSE	32	FALSE
Gemmatimonas aurantiaca T-27	AP009153.1	1377007	1377450	+	CDS	GAU_1155	hypothetical membrane protein	BAH38197.1	1377213	1377627	0.297007	-16	TRUE	FALSE	60	FALSE
Gemmatimonas aurantiaca T-27	AP009153.1	1377422	1378018	-	CDS	GAU_1156	hypothetical protein	BAH38198.1	1377628	1378224	0.297097	-17	FALSE	FALSE	3	FALSE
Gemmatimonas aurantiaca T-27	AP009153.1	1378028	1378942	-	CDS	GAU_1157	hypothetical protein	BAH38199.1	1378234	1379148	0.297228	-18	FALSE	FALSE	2	FALSE
Gemmatimonas aurantiaca T-27	AP009153.1	1378949	1380253	-	CDS	GAU_1158	hypothetical membrane protein	BAH38200.1	1379155	1380459	0.297426	-19	FALSE	FALSE	17	FALSE
Gemmatimonas aurantiaca T-27	AP009153.1	1380638	1380970	+	CDS	GAU_1159	FKBP-type peptidyl-prolyl cis-trans isomerase	BAH38201.1	1380844	1381175	0.297791	-18	TRUE	FALSE	49	FALSE
Gemmatimonas aurantiaca T-27	AP009153.1	1380970	1382631	+	CDS	GAU_1160	D-aminoacylase	BAH38202.1	1381176	1382837	0.297862	-17	TRUE	FALSE	26	FALSE
Gemmatimonas aurantiaca T-27	AP009153.1	1382820	1384877	+	CDS	GAU_1161	putative S9C family peptidase	BAH38203.1	1383026	1385083	0.298261	-16	TRUE	FALSE	25	FALSE
Gemmatimonas aurantiaca T-27	AP009153.1	1384997	1386160	-	CDS	GAU_1162	putative monooxygenase	BAH38204.1	1385203	1386366	0.298731	-17	FALSE	FALSE	10	FALSE
Gemmatimonas aurantiaca T-27	AP009153.1	1386277	1387317	+	CDS	GAU_1163	AraC family transcriptional regulator	BAH38205.1	1386483	1387523	0.299007	-16	TRUE	FALSE	4	FALSE
Gemmatimonas aurantiaca T-27	AP009153.1	1387457	1389013	+	CDS	GAU_1164	hypothetical protein	BAH38206.1	1387663	1389219	0.299261	-15	TRUE	FALSE	59	FALSE
Gemmatimonas aurantiaca T-27	AP009153.1	1389125	1390024	+	CDS	GAU_1165	hypothetical protein	BAH38207.1	1389331	1390226	0.299621	-14	TRUE	FALSE	45	FALSE
Gemmatimonas aurantiaca T-27	AP009153.1	1390021	1391394	+	CDS	GAU_1166	putative NtrC family two-component response regulator	BAH38208.1	1390227	1391600	0.299814	-13	TRUE	FALSE	60	FALSE
Gemmatimonas aurantiaca T-27	AP009153.1	1391417	1391965	+	CDS	GAU_1167	hypothetical membrane protein	BAH38209.1	1391623	1392171	0.300115	-12	TRUE	FALSE	47	FALSE
Gemmatimonas aurantiaca T-27	AP009153.1	1392114	1393598	+	CDS	GAU_1168	aldehyde dehydrogenase	BAH38210.1	1392320	1393804	0.300265	-11	TRUE	FALSE	57	FALSE
Gemmatimonas aurantiaca T-27	AP009153.1	1393688	1394362	+	CDS	GAU_1169	signal peptidase I	BAH38211.1	1393894	1394568	0.300605	-10	TRUE	FALSE	64	FALSE
Gemmatimonas aurantiaca T-27	AP009153.1	1394592	1395452	+	CDS	GAU_1170	RNA polymerase sigma factor	BAH38212.1	1394798	1395658	0.3008	-9	TRUE	FALSE	62	FALSE
Gemmatimonas aurantiaca T-27	AP009153.1	1395462	1395962	+	CDS	GAU_1171	hypothetical protein	BAH38213.1	1395668	1396168	0.300987	-8	TRUE	FALSE	57	FALSE
Gemmatimonas aurantiaca T-27	AP009153.1	1395967	1396362	+	CDS	GAU_1172	hypothetical protein	BAH38214.1	1396173	1396568	0.301096	-7	TRUE	FALSE	10	FALSE
Gemmatimonas aurantiaca T-27	AP009153.1	1396395	1396985	-	CDS	GAU_1173	hypothetical protein	BAH38215.1	1396601	1397191	0.301189	-8	FALSE	FALSE	0	FALSE
Gemmatimonas aurantiaca T-27	AP009153.1	1397137	1398558	+	CDS	GAU_1174	hypothetical protein	BAH38216.1	1397343	1398764	0.301349	-7	TRUE	FALSE	51	FALSE
Gemmatimonas aurantiaca T-27	AP009153.1	1398562	1399869	+	CDS	GAU_1175	glutamate-1-semialdehyde 2%2C1-aminomutase	BAH38217.1	1398768	1400075	0.301656	-6	TRUE	FALSE	50	FALSE
Gemmatimonas aurantiaca T-27	AP009153.1	1399875	1401245	+	CDS	GAU_1176	hypothetical protein	BAH38218.1	1400081	1401451	0.301939	-5	TRUE	FALSE	54	FALSE
Gemmatimonas aurantiaca T-27	AP009153.1	1401315	1402319	+	CDS	GAU_1177	putative oxidoreductase	BAH38219.1	1401521	1402524	0.30225	-4	TRUE	FALSE	62	FALSE
Gemmatimonas aurantiaca T-27	AP009153.1	1402319	1403626	+	CDS	GAU_1178	hypothetical membrane protein	BAH38220.1	1402525	1403832	0.302466	-3	TRUE	FALSE	51	FALSE
Gemmatimonas aurantiaca T-27	AP009153.1	1403637	1405568	+	CDS	GAU_1179	hydantoin utilization protein A	BAH38221.1	1403843	1405770	0.30275	-2	TRUE	FALSE	40	FALSE
Gemmatimonas aurantiaca T-27	AP009153.1	1405565	1406245	+	CDS	GAU_1180	hypothetical protein	BAH38222.1	1405771	1406450	0.303166	-1	TRUE	FALSE	4	FALSE
Gemmatimonas aurantiaca T-27	AP009153.1	1406245	1407831	+	CDS	GAU_1181	hydantoin utilization protein B	BAH38223.1	1406451	1408033	0.303313	0	TRUE	FALSE	39	FALSE
Gemmatimonas aurantiaca T-27	AP009153.1	1407828	1408718	-	CDS	GAU_1182	hypothetical protein	BAH38224.1	1408034	1408924	0.303654	-1	FALSE	FALSE	42	FALSE
Gemmatimonas aurantiaca T-27	AP009153.1	1408773	1409462	-	CDS	GAU_1183	Crp family transcriptional regulator	BAH38225.1	1408979	1409668	0.303858	-2	FALSE	FALSE	49	FALSE
Gemmatimonas aurantiaca T-27	AP009153.1	1409655	1410725	+	CDS	GAU_1184	peptide chain release factor 1	BAH38226.1	1409861	1410931	0.304048	-1	TRUE	FALSE	65	FALSE
Gemmatimonas aurantiaca T-27	AP009153.1	1410748	1411728	+	CDS	GAU_1185	putative methyltransferase	BAH38227.1	1410954	1411934	0.304284	0	TRUE	FALSE	65	FALSE
Gemmatimonas aurantiaca T-27	AP009153.1	1411800	1412150	+	CDS	GAU_1186	hypothetical protein	BAH38228.1	1412006	1412356	0.304511	1	TRUE	FALSE	65	FALSE
Gemmatimonas aurantiaca T-27	AP009153.1	1412184	1412897	+	CDS	GAU_1187	thymidylate kinase	BAH38229.1	1412390	1413103	0.304594	2	TRUE	FALSE	62	FALSE
Gemmatimonas aurantiaca T-27	AP009153.1	1412983	1414632	+	CDS	GAU_1188	carboxyl-terminal processing protease precursor	BAH38230.1	1413189	1414834	0.304766	3	TRUE	FALSE	60	FALSE
Gemmatimonas aurantiaca T-27	AP009153.1	1414629	1416278	+	CDS	GAU_1189	hypothetical protein	BAH38231.1	1414835	1416484	0.305121	4	TRUE	FALSE	8	FALSE
Gemmatimonas aurantiaca T-27	AP009153.1	1416360	1417052	-	CDS	GAU_1190	outer-membrane lipoprotein carrier protein precursor	BAH38232.1	1416566	1417258	0.305494	3	FALSE	FALSE	55	FALSE
Gemmatimonas aurantiaca T-27	AP009153.1	1417085	1418113	-	CDS	GAU_1191	phospho-2-dehydro-3-deoxyheptonate aldolase	BAH38233.1	1417291	1418319	0.305651	2	FALSE	FALSE	65	FALSE
Gemmatimonas aurantiaca T-27	AP009153.1	1418123	1418881	-	CDS	GAU_1192	hypothetical protein	BAH38234.1	1418329	1419087	0.305874	1	FALSE	FALSE	56	FALSE
Gemmatimonas aurantiaca T-27	AP009153.1	1418901	1419965	-	CDS	GAU_1193	hypothetical protein	BAH38235.1	1419107	1420167	0.306042	0	FALSE	FALSE	12	FALSE
Gemmatimonas aurantiaca T-27	AP009153.1	1419962	1423537	-	CDS	GAU_1194	chromosome segregation protein	BAH38236.1	1420168	1423742	0.306271	-1	FALSE	FALSE	61	FALSE
Gemmatimonas aurantiaca T-27	AP009153.1	1423537	1424922	-	CDS	GAU_1195	hypothetical protein	BAH38237.1	1423743	1425124	0.307042	-2	FALSE	FALSE	45	FALSE
Gemmatimonas aurantiaca T-27	AP009153.1	1424919	1426484	-	CDS	GAU_1196	hypothetical protein	BAH38238.1	1425125	1426690	0.30734	-3	FALSE	FALSE	44	FALSE
Gemmatimonas aurantiaca T-27	AP009153.1	1426508	1427089	+	CDS	GAU_1197	sigma factor%2C ECF-like family protein	BAH38239.1	1426714	1427295	0.307683	-2	TRUE	FALSE	21	FALSE
Gemmatimonas aurantiaca T-27	AP009153.1	1427228	1429867	+	CDS	GAU_1198	putative serine/threonine protein kinase	BAH38240.1	1427434	1430073	0.307838	-1	TRUE	FALSE	9	FALSE
Gemmatimonas aurantiaca T-27	AP009153.1	1429987	1430814	+	CDS	GAU_1199	hypothetical protein	BAH38241.1	1430193	1431020	0.308433	0	TRUE	FALSE	0	FALSE
Gemmatimonas aurantiaca T-27	AP009153.1	1430911	1431333	-	CDS	GAU_1200	hypothetical protein	BAH38242.1	1431117	1431519	0.308632	-1	FALSE	FALSE	0	FALSE
Gemmatimonas aurantiaca T-27	AP009153.1	1431314	1434307	-	CDS	GAU_1201	hypothetical protein	BAH38243.1	1431520	1434513	0.308719	-2	FALSE	FALSE	63	FALSE
Gemmatimonas aurantiaca T-27	AP009153.1	1434310	1434693	-	CDS	GAU_1202	hypothetical protein	BAH38244.1	1434516	1434899	0.309365	-3	FALSE	FALSE	65	FALSE
Gemmatimonas aurantiaca T-27	AP009153.1	1434902	1435345	-	CDS	GAU_1203	50S ribosomal protein L9	BAH38245.1	1435108	1435551	0.309493	-4	FALSE	FALSE	64	FALSE
Gemmatimonas aurantiaca T-27	AP009153.1	1435405	1436556	-	CDS	GAU_1204	hypothetical membrane protein	BAH38246.1	1435611	1436762	0.309601	-5	FALSE	FALSE	56	FALSE
Gemmatimonas aurantiaca T-27	AP009153.1	1436559	1436780	-	CDS	GAU_1205	30S ribosomal protein S18	BAH38247.1	1436765	1436986	0.30985	-6	FALSE	FALSE	57	FALSE
Gemmatimonas aurantiaca T-27	AP009153.1	1436783	1437175	-	CDS	GAU_1206	30S ribosomal protein S6	BAH38248.1	1436989	1437381	0.309899	-7	FALSE	FALSE	54	FALSE
Gemmatimonas aurantiaca T-27	AP009153.1	1437366	1438190	-	CDS	GAU_1207	hypothetical protein	BAH38249.1	1437572	1438396	0.310024	-8	FALSE	FALSE	58	FALSE
Gemmatimonas aurantiaca T-27	AP009153.1	1438253	1439353	-	CDS	GAU_1208	GTP-binding protein	BAH38250.1	1438459	1439559	0.310216	-9	FALSE	FALSE	61	FALSE
Gemmatimonas aurantiaca T-27	AP009153.1	1439461	1441188	-	CDS	GAU_1209	hypothetical protein	BAH38251.1	1439667	1441390	0.310476	-10	FALSE	FALSE	34	FALSE
Gemmatimonas aurantiaca T-27	AP009153.1	1441185	1442462	-	CDS	GAU_1210	hypothetical protein	BAH38252.1	1441391	1442668	0.310848	-11	FALSE	FALSE	45	FALSE
Gemmatimonas aurantiaca T-27	AP009153.1	1442521	1444200	+	CDS	GAU_1211	peptidase M28D family protein	BAH38253.1	1442727	1444406	0.311136	-10	TRUE	FALSE	54	FALSE
Gemmatimonas aurantiaca T-27	AP009153.1	1444354	1445751	+	CDS	GAU_1212	hypothetical protein	BAH38254.1	1444560	1445957	0.311531	-9	TRUE	FALSE	29	FALSE
Gemmatimonas aurantiaca T-27	AP009153.1	1445780	1447156	-	CDS	GAU_1213	hypothetical protein	BAH38255.1	1445986	1447362	0.311839	-10	FALSE	FALSE	29	FALSE
Gemmatimonas aurantiaca T-27	AP009153.1	1447212	1449161	-	CDS	GAU_1214	putative two-component histidine kinase	BAH38256.1	1447418	1449367	0.312148	-11	FALSE	FALSE	0	FALSE
Gemmatimonas aurantiaca T-27	AP009153.1	1449165	1450166	-	CDS	GAU_1215	hypothetical protein	BAH38257.1	1449371	1450372	0.312569	-12	FALSE	FALSE	3	FALSE
Gemmatimonas aurantiaca T-27	AP009153.1	1450301	1452268	-	CDS	GAU_1216	putative two-component histidine kinase	BAH38258.1	1450507	1452474	0.312814	-13	FALSE	FALSE	0	FALSE
Gemmatimonas aurantiaca T-27	AP009153.1	1452425	1452997	-	CDS	GAU_1217	peptidyl-tRNA hydrolase	BAH38259.1	1452631	1453203	0.313272	-14	FALSE	FALSE	65	FALSE
Gemmatimonas aurantiaca T-27	AP009153.1	1453103	1453729	-	CDS	GAU_1218	50S ribosomal protein L25	BAH38260.1	1453309	1453935	0.313418	-15	FALSE	FALSE	64	FALSE
Gemmatimonas aurantiaca T-27	AP009153.1	1453877	1454845	-	CDS	GAU_1219	ribose-phosphate pyrophosphokinase	BAH38261.1	1454083	1455051	0.313585	-16	FALSE	FALSE	65	FALSE
Gemmatimonas aurantiaca T-27	AP009153.1	1455082	1455153	-	tRNA	GAU_t0012	tRNA-Gln	character(0)	1455288	1455359	0.313845	-17	FALSE	FALSE	0	FALSE
Gemmatimonas aurantiaca T-27	AP009153.1	1455210	1456124	-	CDS	GAU_1220	putative sugar kinase	BAH38262.1	1455416	1456330	0.313873	-18	FALSE	FALSE	11	FALSE
Gemmatimonas aurantiaca T-27	AP009153.1	1456207	1457712	+	CDS	GAU_1221	hypothetical protein	BAH38263.1	1456413	1457918	0.314088	-17	TRUE	FALSE	41	FALSE
Gemmatimonas aurantiaca T-27	AP009153.1	1457922	1459226	-	CDS	GAU_1222	alpha-ketoglutarate permease	BAH38264.1	1458128	1459432	0.314457	-18	FALSE	FALSE	25	FALSE
Gemmatimonas aurantiaca T-27	AP009153.1	1459244	1460185	-	CDS	GAU_1223	hypothetical protein	BAH38265.1	1459450	1460391	0.314743	-19	FALSE	FALSE	3	FALSE
Gemmatimonas aurantiaca T-27	AP009153.1	1460209	1460637	+	CDS	GAU_1224	hypothetical protein	BAH38266.1	1460415	1460843	0.314951	-18	TRUE	FALSE	23	FALSE
Gemmatimonas aurantiaca T-27	AP009153.1	1460691	1462673	-	CDS	GAU_1225	TonB-dependent outer membrane transport protein	BAH38267.1	1460897	1462879	0.315055	-19	FALSE	FALSE	14	FALSE
Gemmatimonas aurantiaca T-27	AP009153.1	1462798	1464066	-	CDS	GAU_1226	aminotransferase	BAH38268.1	1463004	1464272	0.315509	-20	FALSE	FALSE	12	FALSE
Gemmatimonas aurantiaca T-27	AP009153.1	1464132	1464680	-	CDS	GAU_1227	hypothetical protein	BAH38269.1	1464338	1464886	0.315797	-21	FALSE	FALSE	42	FALSE
Gemmatimonas aurantiaca T-27	AP009153.1	1464736	1467450	-	CDS	GAU_1228	hypothetical protein	BAH38270.1	1464942	1467656	0.315927	-22	FALSE	FALSE	52	FALSE
Gemmatimonas aurantiaca T-27	AP009153.1	1467541	1469127	-	CDS	GAU_1229	hypothetical protein	BAH38271.1	1467747	1469333	0.316532	-23	FALSE	FALSE	15	FALSE
Gemmatimonas aurantiaca T-27	AP009153.1	1469395	1469721	-	CDS	GAU_1230	hypothetical protein	BAH38272.1	1469601	1469923	0.316932	-24	FALSE	FALSE	16	FALSE
Gemmatimonas aurantiaca T-27	AP009153.1	1469718	1470227	-	CDS	GAU_1231	hypothetical protein	BAH38273.1	1469924	1470418	0.317001	-25	FALSE	FALSE	0	FALSE
Gemmatimonas aurantiaca T-27	AP009153.1	1470213	1471160	+	CDS	GAU_1232	acyl-CoA thioesterase	BAH38274.1	1470419	1471366	0.317108	-24	TRUE	FALSE	34	FALSE
Gemmatimonas aurantiaca T-27	AP009153.1	1471184	1471798	+	CDS	GAU_1233	hypothetical protein	BAH38275.1	1471390	1472004	0.317318	-23	TRUE	FALSE	20	FALSE
Gemmatimonas aurantiaca T-27	AP009153.1	1471824	1473839	-	CDS	GAU_1234	putative cytochrome c biogenesis protein	BAH38276.1	1472030	1474045	0.317456	-24	FALSE	FALSE	45	FALSE
Gemmatimonas aurantiaca T-27	AP009153.1	1473841	1476210	-	CDS	GAU_1235	TonB-dependent outer membrane transport protein	BAH38277.1	1474047	1476416	0.317891	-25	FALSE	FALSE	52	FALSE
Gemmatimonas aurantiaca T-27	AP009153.1	1476403	1476858	-	CDS	GAU_1236	hypothetical protein	BAH38278.1	1476609	1477064	0.318443	-26	FALSE	FALSE	0	FALSE
Gemmatimonas aurantiaca T-27	AP009153.1	1476992	1478020	-	CDS	GAU_1237	hypothetical protein	BAH38279.1	1477198	1478226	0.31857	-27	FALSE	FALSE	4	FALSE
Gemmatimonas aurantiaca T-27	AP009153.1	1478024	1479436	-	CDS	GAU_1238	TldD/PmbA family protein	BAH38280.1	1478230	1479638	0.318793	-28	FALSE	FALSE	31	FALSE
Gemmatimonas aurantiaca T-27	AP009153.1	1479433	1481022	-	CDS	GAU_1239	TldD/PmbA family protein	BAH38281.1	1479639	1481228	0.319097	-29	FALSE	FALSE	12	FALSE
Gemmatimonas aurantiaca T-27	AP009153.1	1481086	1481961	-	CDS	GAU_1240	putative dienelactone hydrolase	BAH38282.1	1481292	1482163	0.319453	-30	FALSE	FALSE	40	FALSE
Gemmatimonas aurantiaca T-27	AP009153.1	1481958	1482827	-	CDS	GAU_1241	putative hydrolase	BAH38283.1	1482164	1483032	0.319641	-31	FALSE	FALSE	13	FALSE
Gemmatimonas aurantiaca T-27	AP009153.1	1482827	1483819	-	CDS	GAU_1242	threonine dehydratase	BAH38284.1	1483033	1484025	0.319828	-32	FALSE	FALSE	65	FALSE
Gemmatimonas aurantiaca T-27	AP009153.1	1483895	1484701	-	CDS	GAU_1243	hypothetical protein	BAH38285.1	1484101	1484907	0.320059	-33	FALSE	FALSE	1	FALSE
Gemmatimonas aurantiaca T-27	AP009153.1	1484758	1485645	-	CDS	GAU_1244	4-diphosphocytidyl-2-C-methyl-D-erythritol kinase	BAH38286.1	1484964	1485847	0.320245	-34	FALSE	FALSE	63	FALSE
Gemmatimonas aurantiaca T-27	AP009153.1	1485642	1486658	-	CDS	GAU_1245	hypothetical membrane protein	BAH38287.1	1485848	1486864	0.320436	-35	FALSE	FALSE	64	FALSE
Gemmatimonas aurantiaca T-27	AP009153.1	1486672	1487685	-	CDS	GAU_1246	hypothetical protein	BAH38288.1	1486878	1487891	0.320658	-36	FALSE	FALSE	32	FALSE
Gemmatimonas aurantiaca T-27	AP009153.1	1487738	1488478	-	CDS	GAU_1247	pyridoxal phosphate biosynthetic protein PdxJ	BAH38289.1	1487944	1488684	0.320888	-37	FALSE	FALSE	63	FALSE
Gemmatimonas aurantiaca T-27	AP009153.1	1488656	1489168	+	CDS	GAU_1248	hypothetical protein	BAH38290.1	1488862	1489374	0.321086	-36	TRUE	FALSE	41	FALSE
Gemmatimonas aurantiaca T-27	AP009153.1	1489268	1489678	-	CDS	GAU_1249	hypothetical protein	BAH38291.1	1489474	1489884	0.321218	-37	FALSE	FALSE	63	FALSE
Gemmatimonas aurantiaca T-27	AP009153.1	1489732	1490055	+	CDS	GAU_1250	thioredoxin	BAH38292.1	1489938	1490261	0.321318	-36	TRUE	FALSE	65	FALSE
Gemmatimonas aurantiaca T-27	AP009153.1	1490121	1490966	+	CDS	GAU_1251	hypothetical protein	BAH38293.1	1490327	1491172	0.321401	-35	TRUE	FALSE	62	FALSE
Gemmatimonas aurantiaca T-27	AP009153.1	1490984	1491697	+	CDS	GAU_1252	hypothetical protein	BAH38294.1	1491190	1491903	0.321588	-34	TRUE	FALSE	53	FALSE
Gemmatimonas aurantiaca T-27	AP009153.1	1491729	1495436	+	CDS	GAU_1253	hypothetical membrane protein	BAH38295.1	1491935	1495622	0.321748	-33	TRUE	FALSE	51	FALSE
Gemmatimonas aurantiaca T-27	AP009153.1	1495417	1497237	+	CDS	GAU_1254	hypothetical protein	BAH38296.1	1495623	1497442	0.322544	-32	TRUE	FALSE	52	FALSE
Gemmatimonas aurantiaca T-27	AP009153.1	1497237	1498550	+	CDS	GAU_1255	hypothetical protein	BAH38297.1	1497443	1498756	0.322936	-31	TRUE	FALSE	56	FALSE
Gemmatimonas aurantiaca T-27	AP009153.1	1498942	1501083	+	CDS	GAU_1256	putative ATP-dependent DNA helicase	BAH38298.1	1499148	1501289	0.323304	-30	TRUE	FALSE	61	FALSE
Gemmatimonas aurantiaca T-27	AP009153.1	1501167	1501781	+	CDS	GAU_1257	fumarylacetoacetate hydrolase family protein	BAH38299.1	1501373	1501987	0.323784	-29	TRUE	FALSE	61	FALSE
Gemmatimonas aurantiaca T-27	AP009153.1	1501846	1502904	+	CDS	GAU_1258	hypothetical protein	BAH38300.1	1502052	1503110	0.32393	-28	TRUE	FALSE	47	FALSE
Gemmatimonas aurantiaca T-27	AP009153.1	1502957	1504408	-	CDS	GAU_1259	glutamyl-tRNA synthetase	BAH38301.1	1503163	1504614	0.32417	-29	FALSE	FALSE	62	FALSE
Gemmatimonas aurantiaca T-27	AP009153.1	1505030	1505266	+	CDS	GAU_1260	hypothetical protein	BAH38302.1	1505236	1505472	0.324617	-28	TRUE	FALSE	0	FALSE
Gemmatimonas aurantiaca T-27	AP009153.1	1505322	1505410	-	tRNA	GAU_t0013	tRNA-Ser	character(0)	1505528	1505616	0.32468	-29	FALSE	FALSE	0	FALSE
Gemmatimonas aurantiaca T-27	AP009153.1	1505565	1506071	+	CDS	GAU_1261	DNA protection during starvation protein	BAH38303.1	1505771	1506277	0.324732	-28	TRUE	FALSE	15	FALSE
Gemmatimonas aurantiaca T-27	AP009153.1	1506084	1507820	-	CDS	GAU_1262	peptidase M28A family protein	BAH38304.1	1506290	1508026	0.324844	-29	FALSE	FALSE	56	FALSE
Gemmatimonas aurantiaca T-27	AP009153.1	1507867	1508934	-	CDS	GAU_1263	hypothetical protein	BAH38305.1	1508073	1509140	0.325229	-30	FALSE	FALSE	30	FALSE
Gemmatimonas aurantiaca T-27	AP009153.1	1509083	1510642	-	CDS	GAU_1264	hypothetical membrane protein	BAH38306.1	1509289	1510848	0.325491	-31	FALSE	FALSE	23	FALSE
Gemmatimonas aurantiaca T-27	AP009153.1	1510738	1510824	-	tRNA	GAU_t0014	tRNA-Ser	character(0)	1510944	1511030	0.325848	-32	FALSE	FALSE	0	FALSE
Gemmatimonas aurantiaca T-27	AP009153.1	1511024	1511329	-	CDS	GAU_1265	hypothetical protein	BAH38307.1	1511230	1511535	0.325909	-33	FALSE	FALSE	0	FALSE
Gemmatimonas aurantiaca T-27	AP009153.1	1511418	1511747	-	CDS	GAU_1266	multidrug resistance protein	BAH38308.1	1511624	1511953	0.325994	-34	FALSE	FALSE	0	FALSE
Gemmatimonas aurantiaca T-27	AP009153.1	1511895	1512650	-	CDS	GAU_1267	putative phosphoesterase	BAH38309.1	1512101	1512856	0.326097	-35	FALSE	FALSE	33	FALSE
Gemmatimonas aurantiaca T-27	AP009153.1	1512657	1513520	-	CDS	GAU_1268	putative methyltransferase	BAH38310.1	1512863	1513726	0.326262	-36	FALSE	FALSE	51	FALSE
Gemmatimonas aurantiaca T-27	AP009153.1	1513588	1513911	-	CDS	GAU_1269	ArsR family transcriptional regulator	BAH38311.1	1513794	1514117	0.326462	-37	FALSE	FALSE	42	FALSE
Gemmatimonas aurantiaca T-27	AP009153.1	1514142	1514399	+	CDS	GAU_1270	hypothetical protein	BAH38312.1	1514348	1514605	0.326582	-36	TRUE	FALSE	0	FALSE
Gemmatimonas aurantiaca T-27	AP009153.1	1514572	1514775	+	CDS	GAU_1271	hypothetical protein	BAH38313.1	1514778	1514981	0.326675	-35	TRUE	FALSE	0	FALSE
Gemmatimonas aurantiaca T-27	AP009153.1	1514789	1515202	-	CDS	GAU_1272	hypothetical protein	BAH38314.1	1514995	1515408	0.326721	-36	FALSE	FALSE	2	FALSE
Gemmatimonas aurantiaca T-27	AP009153.1	1515295	1516302	+	CDS	GAU_1273	hypothetical protein	BAH38315.1	1515501	1516508	0.32683	-35	TRUE	FALSE	29	FALSE
Gemmatimonas aurantiaca T-27	AP009153.1	1516356	1517108	+	CDS	GAU_1274	hypothetical membrane protein	BAH38316.1	1516562	1517314	0.327059	-34	TRUE	FALSE	9	FALSE
Gemmatimonas aurantiaca T-27	AP009153.1	1517178	1519499	+	CDS	GAU_1275	hypothetical protein	BAH38317.1	1517384	1519705	0.327237	-33	TRUE	FALSE	1	FALSE
Gemmatimonas aurantiaca T-27	AP009153.1	1519560	1520777	-	CDS	GAU_1276	hypothetical protein	BAH38318.1	1519766	1520983	0.32775	-34	FALSE	FALSE	35	FALSE
Gemmatimonas aurantiaca T-27	AP009153.1	1520820	1523162	-	CDS	GAU_1277	hypothetical membrane protein	BAH38319.1	1521026	1523368	0.328022	-35	FALSE	FALSE	64	FALSE
Gemmatimonas aurantiaca T-27	AP009153.1	1523261	1524586	+	CDS	GAU_1278	hypothetical protein	BAH38320.1	1523467	1524792	0.328548	-34	TRUE	FALSE	1	FALSE
Gemmatimonas aurantiaca T-27	AP009153.1	1524657	1526186	-	CDS	GAU_1279	phosphoribosylaminoimidazolecarboxamide formyltransferase/IMP cyclohydrolase	BAH38321.1	1524863	1526392	0.328849	-35	FALSE	FALSE	65	FALSE
Gemmatimonas aurantiaca T-27	AP009153.1	1526239	1526958	-	CDS	GAU_1280	phosphoribosylglycinamide formyltransferase	BAH38322.1	1526445	1527164	0.329191	-36	FALSE	FALSE	63	FALSE
Gemmatimonas aurantiaca T-27	AP009153.1	1527099	1527713	-	CDS	GAU_1281	D%2CD-heptose 1%2C7-bisphosphate phosphatase	BAH38323.1	1527305	1527919	0.329376	-37	FALSE	FALSE	54	FALSE
Gemmatimonas aurantiaca T-27	AP009153.1	1527721	1529076	-	CDS	GAU_1282	hypothetical protein	BAH38324.1	1527927	1529278	0.32951	-38	FALSE	FALSE	60	FALSE
Gemmatimonas aurantiaca T-27	AP009153.1	1529073	1531820	-	CDS	GAU_1283	valyl-tRNA synthetase	BAH38325.1	1529279	1532026	0.329802	-39	FALSE	FALSE	62	FALSE
Gemmatimonas aurantiaca T-27	AP009153.1	1531876	1532505	-	CDS	GAU_1284	hypothetical protein	BAH38326.1	1532082	1532711	0.330406	-40	FALSE	FALSE	12	FALSE
Gemmatimonas aurantiaca T-27	AP009153.1	1532705	1534687	+	CDS	GAU_1285	threonyl-tRNA synthetase	BAH38327.1	1532911	1534889	0.330585	-39	TRUE	FALSE	64	FALSE
Gemmatimonas aurantiaca T-27	AP009153.1	1534684	1535931	+	CDS	GAU_1286	putative signaling protein	BAH38328.1	1534890	1536137	0.331012	-38	TRUE	FALSE	34	FALSE
Gemmatimonas aurantiaca T-27	AP009153.1	1536010	1537542	-	CDS	GAU_1287	hypothetical protein	BAH38329.1	1536216	1537748	0.331298	-39	FALSE	FALSE	27	FALSE
Gemmatimonas aurantiaca T-27	AP009153.1	1537862	1538746	+	CDS	GAU_1288	creatininase family protein	BAH38330.1	1538068	1538952	0.331697	-38	TRUE	FALSE	34	FALSE
Gemmatimonas aurantiaca T-27	AP009153.1	1538975	1540186	+	CDS	GAU_1289	acetyl-CoA acetyltransferase	BAH38331.1	1539181	1540392	0.331937	-37	TRUE	FALSE	61	FALSE
Gemmatimonas aurantiaca T-27	AP009153.1	1540272	1541117	+	CDS	GAU_1290	hypothetical protein	BAH38332.1	1540478	1541323	0.332217	-36	TRUE	FALSE	55	FALSE
Gemmatimonas aurantiaca T-27	AP009153.1	1541132	1542010	+	CDS	GAU_1291	3-hydroxyacyl-CoA dehydrogenase	BAH38333.1	1541338	1542216	0.332402	-35	TRUE	FALSE	61	FALSE
Gemmatimonas aurantiaca T-27	AP009153.1	1542018	1543202	+	CDS	GAU_1292	acyl-CoA dehydrogenase	BAH38334.1	1542224	1543408	0.332593	-34	TRUE	FALSE	53	FALSE
Gemmatimonas aurantiaca T-27	AP009153.1	1543222	1544298	+	CDS	GAU_1293	leucine dehydrogenase	BAH38335.1	1543428	1544504	0.332853	-33	TRUE	FALSE	60	FALSE
Gemmatimonas aurantiaca T-27	AP009153.1	1544324	1544806	+	CDS	GAU_1294	ribose-5-phosphate isomerase B	BAH38336.1	1544530	1545008	0.333091	-32	TRUE	FALSE	48	FALSE
Gemmatimonas aurantiaca T-27	AP009153.1	1544803	1546101	+	CDS	GAU_1295	serine hydroxymethyltransferase	BAH38337.1	1545009	1546307	0.333194	-31	TRUE	FALSE	62	FALSE
Gemmatimonas aurantiaca T-27	AP009153.1	1546212	1546595	+	CDS	GAU_1296	hypothetical protein	BAH38338.1	1546418	1546801	0.333498	-30	TRUE	FALSE	64	FALSE
Gemmatimonas aurantiaca T-27	AP009153.1	1546672	1548288	+	CDS	GAU_1297	hypothetical protein	BAH38339.1	1546878	1548494	0.333597	-29	TRUE	FALSE	56	FALSE
Gemmatimonas aurantiaca T-27	AP009153.1	1548290	1550050	+	CDS	GAU_1298	hypothetical protein	BAH38340.1	1548496	1550252	0.333946	-28	TRUE	FALSE	11	FALSE
Gemmatimonas aurantiaca T-27	AP009153.1	1550047	1551018	+	CDS	GAU_1299	thiamine-monophosphate kinase	BAH38341.1	1550253	1551224	0.334325	-27	TRUE	FALSE	59	FALSE
Gemmatimonas aurantiaca T-27	AP009153.1	1551071	1551880	+	CDS	GAU_1300	acyltransferase	BAH38342.1	1551277	1552086	0.334546	-26	TRUE	FALSE	64	FALSE
Gemmatimonas aurantiaca T-27	AP009153.1	1551893	1553173	+	CDS	GAU_1301	enolase	BAH38343.1	1552099	1553379	0.334723	-25	TRUE	FALSE	62	FALSE
Gemmatimonas aurantiaca T-27	AP009153.1	1553223	1553603	+	CDS	GAU_1302	hypothetical protein	BAH38344.1	1553429	1553786	0.33501	-24	TRUE	FALSE	54	FALSE
Gemmatimonas aurantiaca T-27	AP009153.1	1553581	1553654	+	tRNA	GAU_t0015	tRNA-Met	character(0)	1553787	1553860	0.335087	-23	TRUE	FALSE	0	FALSE
Gemmatimonas aurantiaca T-27	AP009153.1	1553736	1553809	+	tRNA	GAU_t0016	tRNA-Met	character(0)	1553942	1554015	0.335121	-22	TRUE	FALSE	0	FALSE
Gemmatimonas aurantiaca T-27	AP009153.1	1554056	1554772	-	CDS	GAU_1303	hypothetical protein	BAH38345.1	1554262	1554978	0.33519	-23	FALSE	FALSE	0	FALSE
Gemmatimonas aurantiaca T-27	AP009153.1	1554854	1556344	-	CDS	GAU_1304	hypothetical protein	BAH38346.1	1555060	1556550	0.335362	-24	FALSE	FALSE	24	FALSE
Gemmatimonas aurantiaca T-27	AP009153.1	1556560	1556838	+	CDS	GAU_1305	hypothetical protein	BAH38347.1	1556766	1557044	0.33573	-23	TRUE	FALSE	0	FALSE
Gemmatimonas aurantiaca T-27	AP009153.1	1556916	1557458	+	CDS	GAU_1306	hypothetical protein	BAH38348.1	1557122	1557664	0.335806	-22	TRUE	FALSE	21	FALSE
Gemmatimonas aurantiaca T-27	AP009153.1	1557596	1559776	-	CDS	GAU_1307	heavy metal translocating P-type ATPase	BAH38349.1	1557802	1559982	0.335953	-23	FALSE	FALSE	38	TRUE
Gemmatimonas aurantiaca T-27	AP009153.1	1560105	1563371	-	CDS	GAU_1308	cation efflux protein	BAH38350.1	1560311	1563577	0.336494	-24	FALSE	FALSE	46	FALSE
Gemmatimonas aurantiaca T-27	AP009153.1	1563376	1564674	-	CDS	GAU_1309	putative cation efflux protein	BAH38351.1	1563582	1564880	0.3372	-25	FALSE	FALSE	43	FALSE
Gemmatimonas aurantiaca T-27	AP009153.1	1564678	1566012	-	CDS	GAU_1310	putative outer membrane efflux protein	BAH38352.1	1564884	1566218	0.33748	-26	FALSE	FALSE	6	FALSE
Gemmatimonas aurantiaca T-27	AP009153.1	1566865	1567221	+	CDS	GAU_1311	ArsR family transcriptional regulator	BAH38353.1	1567071	1567427	0.337952	-25	TRUE	FALSE	2	FALSE
Gemmatimonas aurantiaca T-27	AP009153.1	1567479	1568093	+	CDS	GAU_1312	putative cation efflux protein	BAH38354.1	1567685	1568299	0.338084	-24	TRUE	FALSE	5	TRUE
Gemmatimonas aurantiaca T-27	AP009153.1	1568378	1570909	-	CDS	GAU_1313	hypothetical protein	BAH38355.1	1568584	1571115	0.338278	-25	FALSE	FALSE	0	FALSE
Gemmatimonas aurantiaca T-27	AP009153.1	1571246	1574488	-	CDS	GAU_1314	cation efflux system protein	BAH38356.1	1571452	1574694	0.338897	-26	FALSE	FALSE	25	FALSE
Gemmatimonas aurantiaca T-27	AP009153.1	1574499	1575833	-	CDS	GAU_1315	secretion protein HlyD family protein	BAH38357.1	1574705	1576039	0.339598	-27	FALSE	FALSE	43	FALSE
Gemmatimonas aurantiaca T-27	AP009153.1	1575881	1577308	-	CDS	GAU_1316	outer membrane efflux protein	BAH38358.1	1576087	1577514	0.339896	-28	FALSE	FALSE	25	FALSE
Gemmatimonas aurantiaca T-27	AP009153.1	1577472	1577975	-	CDS	GAU_1317	hypothetical protein	BAH38359.1	1577678	1578181	0.340239	-29	FALSE	FALSE	5	FALSE
Gemmatimonas aurantiaca T-27	AP009153.1	1577983	1578357	-	CDS	GAU_1318	copper resistance protein	BAH38360.1	1578189	1578563	0.34035	-30	FALSE	FALSE	31	FALSE
Gemmatimonas aurantiaca T-27	AP009153.1	1578462	1579289	-	CDS	GAU_1319	hypothetical protein	BAH38361.1	1578668	1579495	0.340453	-31	FALSE	FALSE	21	FALSE
Gemmatimonas aurantiaca T-27	AP009153.1	1579334	1579759	-	CDS	GAU_1320	hypothetical protein	BAH38362.1	1579540	1579965	0.340641	-32	FALSE	FALSE	2	FALSE
Gemmatimonas aurantiaca T-27	AP009153.1	1579891	1580943	-	CDS	GAU_1321	hypothetical membrane protein	BAH38363.1	1580097	1581141	0.340761	-33	FALSE	FALSE	6	FALSE
Gemmatimonas aurantiaca T-27	AP009153.1	1580936	1581352	-	CDS	GAU_1322	hypothetical protein	BAH38364.1	1581142	1581558	0.340986	-34	FALSE	FALSE	6	FALSE
Gemmatimonas aurantiaca T-27	AP009153.1	1581379	1582746	-	CDS	GAU_1323	putative multicopper oxidase	BAH38365.1	1581585	1582952	0.341082	-35	FALSE	FALSE	36	FALSE
Gemmatimonas aurantiaca T-27	AP009153.1	1582761	1584134	-	CDS	GAU_1324	outer membrane efflux protein	BAH38366.1	1582967	1584340	0.34138	-36	FALSE	FALSE	1	FALSE
Gemmatimonas aurantiaca T-27	AP009153.1	1584215	1585186	-	CDS	GAU_1325	copper resistance protein D	BAH38367.1	1584421	1585392	0.341694	-37	FALSE	FALSE	54	FALSE
Gemmatimonas aurantiaca T-27	AP009153.1	1585336	1587444	+	CDS	GAU_1326	copper-transporting ATPase	BAH38368.1	1585542	1587650	0.341935	-36	TRUE	FALSE	21	TRUE
Gemmatimonas aurantiaca T-27	AP009153.1	1587457	1588200	-	CDS	GAU_1327	hypothetical protein	BAH38369.1	1587663	1588406	0.342393	-37	FALSE	FALSE	0	FALSE
Gemmatimonas aurantiaca T-27	AP009153.1	1588551	1588964	+	CDS	GAU_1328	hypothetical protein	BAH38370.1	1588757	1589170	0.342629	-36	TRUE	FALSE	0	FALSE
Gemmatimonas aurantiaca T-27	AP009153.1	1589024	1589308	-	CDS	GAU_1329	hypothetical protein	BAH38371.1	1589230	1589514	0.342731	-37	FALSE	FALSE	0	FALSE
Gemmatimonas aurantiaca T-27	AP009153.1	1590319	1593657	+	CDS	GAU_1330	hypothetical protein	BAH38372.1	1590525	1593863	0.34301	-36	TRUE	FALSE	11	FALSE
Gemmatimonas aurantiaca T-27	AP009153.1	1593853	1594581	+	CDS	GAU_1331	hypothetical protein	BAH38373.1	1594059	1594787	0.343772	-35	TRUE	FALSE	0	FALSE
Gemmatimonas aurantiaca T-27	AP009153.1	1594676	1594749	+	tRNA	GAU_t0017	tRNA-Ser	character(0)	1594882	1594955	0.34395	-34	TRUE	FALSE	0	FALSE
Gemmatimonas aurantiaca T-27	AP009153.1	1595025	1595666	+	CDS	GAU_1332	hypothetical protein	BAH38374.1	1595231	1595872	0.344025	-33	TRUE	FALSE	0	FALSE
Gemmatimonas aurantiaca T-27	AP009153.1	1595847	1597532	-	CDS	GAU_1333	putative integrase	BAH38375.1	1596053	1597738	0.344202	-34	FALSE	FALSE	7	FALSE
Gemmatimonas aurantiaca T-27	AP009153.1	1598261	1598761	+	CDS	GAU_1334	putative chemotaxis protein CheW	BAH38376.1	1598467	1598963	0.344723	-33	TRUE	FALSE	0	FALSE
Gemmatimonas aurantiaca T-27	AP009153.1	1598758	1600278	+	CDS	GAU_1335	putative chemotaxis protein methyltransferase	BAH38377.1	1598964	1600480	0.34483	-32	TRUE	FALSE	0	FALSE
Gemmatimonas aurantiaca T-27	AP009153.1	1600275	1600772	+	CDS	GAU_1336	chemotaxis protein CheW	BAH38378.1	1600481	1600977	0.345157	-31	TRUE	FALSE	0	FALSE
Gemmatimonas aurantiaca T-27	AP009153.1	1600772	1602268	+	CDS	GAU_1337	methyl-accepting chemotaxis protein	BAH38379.1	1600978	1602470	0.345264	-30	TRUE	FALSE	0	TRUE
Gemmatimonas aurantiaca T-27	AP009153.1	1602265	1604568	+	CDS	GAU_1338	putative chemotaxis protein CheA	BAH38380.1	1602471	1604770	0.345586	-29	TRUE	FALSE	0	FALSE
Gemmatimonas aurantiaca T-27	AP009153.1	1604565	1605668	+	CDS	GAU_1339	chemotaxis response regulator protein-glutamate methylesterase	BAH38381.1	1604771	1605870	0.346082	-28	TRUE	FALSE	14	FALSE
Gemmatimonas aurantiaca T-27	AP009153.1	1605665	1608253	+	CDS	GAU_1340	two-component hybrid sensor and regulator	BAH38382.1	1605871	1608459	0.346319	-27	TRUE	FALSE	2	FALSE
Gemmatimonas aurantiaca T-27	AP009153.1	1608286	1608735	+	CDS	GAU_1341	hypothetical membrane protein	BAH38383.1	1608492	1608937	0.346885	-26	TRUE	FALSE	13	FALSE
Gemmatimonas aurantiaca T-27	AP009153.1	1608732	1609181	-	CDS	GAU_1342	hypothetical protein	BAH38384.1	1608938	1609387	0.346981	-27	FALSE	FALSE	1	FALSE
Gemmatimonas aurantiaca T-27	AP009153.1	1609346	1609993	-	CDS	GAU_1343	hypothetical protein	BAH38385.1	1609552	1610199	0.347113	-28	FALSE	FALSE	49	FALSE
Gemmatimonas aurantiaca T-27	AP009153.1	1610026	1611723	-	CDS	GAU_1344	hypothetical protein	BAH38386.1	1610232	1611929	0.34726	-29	FALSE	FALSE	17	FALSE
Gemmatimonas aurantiaca T-27	AP009153.1	1611772	1612974	-	CDS	GAU_1345	hypothetical protein	BAH38387.1	1611978	1613180	0.347637	-30	FALSE	FALSE	23	FALSE
Gemmatimonas aurantiaca T-27	AP009153.1	1613201	1613890	+	CDS	GAU_1346	hypothetical protein	BAH38388.1	1613407	1614096	0.347945	-29	TRUE	FALSE	27	FALSE
Gemmatimonas aurantiaca T-27	AP009153.1	1614097	1615836	+	CDS	GAU_1347	putative amidase	BAH38389.1	1614303	1616042	0.348138	-28	TRUE	FALSE	43	FALSE
Gemmatimonas aurantiaca T-27	AP009153.1	1615839	1616498	+	CDS	GAU_1348	hypothetical protein	BAH38390.1	1616045	1616704	0.348514	-27	TRUE	FALSE	43	FALSE
Gemmatimonas aurantiaca T-27	AP009153.1	1616536	1618245	+	CDS	GAU_1349	dihydroxy-acid dehydratase	BAH38391.1	1616742	1618451	0.348664	-26	TRUE	FALSE	32	FALSE
Gemmatimonas aurantiaca T-27	AP009153.1	1618756	1619475	+	CDS	GAU_1350	hypothetical protein	BAH38392.1	1618962	1619677	0.349143	-25	TRUE	FALSE	39	FALSE
Gemmatimonas aurantiaca T-27	AP009153.1	1619472	1621742	+	CDS	GAU_1351	hypothetical protein	BAH38393.1	1619678	1621948	0.349297	-24	TRUE	FALSE	25	FALSE
Gemmatimonas aurantiaca T-27	AP009153.1	1621783	1623303	-	CDS	GAU_1352	hypothetical protein	BAH38394.1	1621989	1623507	0.349795	-25	FALSE	FALSE	22	FALSE
Gemmatimonas aurantiaca T-27	AP009153.1	1623302	1625548	+	CDS	GAU_1353	prolyl oligopeptidase family protein	BAH38395.1	1623508	1625754	0.350123	-24	TRUE	FALSE	35	FALSE
Gemmatimonas aurantiaca T-27	AP009153.1	1625656	1626402	+	CDS	GAU_1354	hypothetical protein	BAH38396.1	1625862	1626604	0.350631	-23	TRUE	FALSE	0	FALSE
Gemmatimonas aurantiaca T-27	AP009153.1	1626399	1628315	+	CDS	GAU_1355	hypothetical protein	BAH38397.1	1626605	1628521	0.350791	-22	TRUE	FALSE	10	FALSE
Gemmatimonas aurantiaca T-27	AP009153.1	1628376	1628789	-	CDS	GAU_1356	hypothetical protein	BAH38398.1	1628582	1628995	0.351217	-23	FALSE	FALSE	3	FALSE
Gemmatimonas aurantiaca T-27	AP009153.1	1629057	1629998	+	CDS	GAU_1357	hypothetical protein	BAH38399.1	1629263	1630154	0.351364	-22	TRUE	FALSE	3	FALSE
Gemmatimonas aurantiaca T-27	AP009153.1	1629949	1630284	-	CDS	GAU_1358	hypothetical protein	BAH38400.1	1630155	1630490	0.351557	-23	FALSE	FALSE	2	FALSE
Gemmatimonas aurantiaca T-27	AP009153.1	1630807	1631760	+	CDS	GAU_1359	hypothetical protein	BAH38401.1	1631013	1631966	0.351742	-22	TRUE	FALSE	26	FALSE
Gemmatimonas aurantiaca T-27	AP009153.1	1631764	1633128	+	CDS	GAU_1360	hypothetical protein	BAH38402.1	1631970	1633333	0.351948	-21	TRUE	FALSE	24	FALSE
Gemmatimonas aurantiaca T-27	AP009153.1	1633128	1633934	+	CDS	GAU_1361	glutamine amidotransferase class-I family protein	BAH38403.1	1633334	1634140	0.352242	-20	TRUE	FALSE	44	FALSE
Gemmatimonas aurantiaca T-27	AP009153.1	1633935	1635149	+	CDS	GAU_1362	carboxylate-amine ligase	BAH38404.1	1634141	1635355	0.352416	-19	TRUE	FALSE	31	FALSE
Gemmatimonas aurantiaca T-27	AP009153.1	1635309	1635857	+	CDS	GAU_1363	hypothetical protein	BAH38405.1	1635515	1636063	0.352712	-18	TRUE	FALSE	0	FALSE
Gemmatimonas aurantiaca T-27	AP009153.1	1635944	1637776	-	CDS	GAU_1364	hypothetical protein	BAH38406.1	1636150	1637982	0.352849	-19	FALSE	FALSE	23	FALSE
Gemmatimonas aurantiaca T-27	AP009153.1	1637785	1639311	-	CDS	GAU_1365	glycogen synthase	BAH38407.1	1637991	1639517	0.353246	-20	FALSE	FALSE	25	FALSE
Gemmatimonas aurantiaca T-27	AP009153.1	1639345	1641525	-	CDS	GAU_1366	phosphorylase	BAH38408.1	1639551	1641731	0.353583	-21	FALSE	FALSE	34	FALSE
Gemmatimonas aurantiaca T-27	AP009153.1	1641776	1644328	+	CDS	GAU_1367	aspartokinase/homoserine dehydrogenase	BAH38409.1	1641982	1644530	0.354107	-20	TRUE	FALSE	26	FALSE
Gemmatimonas aurantiaca T-27	AP009153.1	1644325	1645662	+	CDS	GAU_1368	threonine synthase	BAH38410.1	1644531	1645868	0.354657	-19	TRUE	FALSE	44	FALSE
Gemmatimonas aurantiaca T-27	AP009153.1	1645720	1646457	+	CDS	GAU_1369	putative oxidoreductase	BAH38411.1	1645926	1646663	0.354958	-18	TRUE	FALSE	5	FALSE
Gemmatimonas aurantiaca T-27	AP009153.1	1646486	1647145	-	CDS	GAU_1370	hypothetical protein	BAH38412.1	1646692	1647351	0.355123	-19	FALSE	FALSE	1	FALSE
Gemmatimonas aurantiaca T-27	AP009153.1	1647173	1648582	+	CDS	GAU_1371	hypothetical protein	BAH38413.1	1647379	1648788	0.355271	-18	TRUE	FALSE	4	FALSE
Gemmatimonas aurantiaca T-27	AP009153.1	1648615	1649646	+	CDS	GAU_1372	peptidase M28A family protein	BAH38414.1	1648821	1649852	0.355582	-17	TRUE	FALSE	49	FALSE
Gemmatimonas aurantiaca T-27	AP009153.1	1650169	1652451	+	CDS	GAU_1373	putative S9C family peptidase	BAH38415.1	1650375	1652657	0.355917	-16	TRUE	FALSE	47	FALSE
Gemmatimonas aurantiaca T-27	AP009153.1	1652526	1653152	-	CDS	GAU_1374	hypothetical protein	BAH38416.1	1652732	1653358	0.356425	-17	FALSE	FALSE	21	FALSE
Gemmatimonas aurantiaca T-27	AP009153.1	1653208	1655691	-	CDS	GAU_1375	putative penicillin amidase	BAH38417.1	1653414	1655897	0.356573	-18	FALSE	FALSE	42	FALSE
Gemmatimonas aurantiaca T-27	AP009153.1	1655713	1656690	-	CDS	GAU_1376	putative oxidoreductase	BAH38418.1	1655919	1656892	0.357113	-19	FALSE	FALSE	50	FALSE
Gemmatimonas aurantiaca T-27	AP009153.1	1656687	1657184	-	CDS	GAU_1377	hypothetical protein	BAH38419.1	1656893	1657390	0.357323	-20	FALSE	FALSE	40	FALSE
Gemmatimonas aurantiaca T-27	AP009153.1	1657281	1658480	+	CDS	GAU_1378	putative glycosyltransferase	BAH38420.1	1657487	1658686	0.357451	-19	TRUE	FALSE	59	FALSE
Gemmatimonas aurantiaca T-27	AP009153.1	1658525	1659007	-	CDS	GAU_1379	blue-copper protein	BAH38421.1	1658731	1659213	0.357719	-20	FALSE	TRUE	3	FALSE
Gemmatimonas aurantiaca T-27	AP009153.1	1659067	1659924	-	CDS	GAU_1380	putative nitrous oxide reductase accessory protein NosY	BAH38422.1	1659273	1660126	0.357836	-21	FALSE	TRUE	29	FALSE
Gemmatimonas aurantiaca T-27	AP009153.1	1659921	1660682	-	CDS	GAU_1381	putative nitrous oxide reductase accessory protein NosF	BAH38423.1	1660127	1660884	0.35802	-22	FALSE	TRUE	51	FALSE
Gemmatimonas aurantiaca T-27	AP009153.1	1660679	1662010	-	CDS	GAU_1382	putative nitrous oxidase accessory protein NosD	BAH38424.1	1660885	1662199	0.358184	-23	FALSE	TRUE	27	FALSE
Gemmatimonas aurantiaca T-27	AP009153.1	1661994	1662497	-	CDS	GAU_1383	putative nitrous oxidase accessory protein NosL	BAH38425.1	1662200	1662699	0.358467	-24	FALSE	TRUE	13	FALSE
Gemmatimonas aurantiaca T-27	AP009153.1	1662494	1663153	-	CDS	GAU_1384	hypothetical membrane protein	BAH38426.1	1662700	1663359	0.358575	-25	FALSE	TRUE	15	FALSE
Gemmatimonas aurantiaca T-27	AP009153.1	1663176	1665290	-	CDS	GAU_1385	putative nitrous oxide reductase	BAH38427.1	1663382	1665496	0.358722	-26	FALSE	TRUE	27	FALSE
Gemmatimonas aurantiaca T-27	AP009153.1	1665439	1665897	+	CDS	GAU_1386	Rrf2 family DNA binding protein	BAH38428.1	1665645	1666053	0.35921	-25	TRUE	TRUE	21	FALSE
Gemmatimonas aurantiaca T-27	AP009153.1	1665848	1667155	-	CDS	GAU_1387	hypothetical membrane protein	BAH38429.1	1666054	1667361	0.359298	-26	FALSE	TRUE	14	FALSE
Gemmatimonas aurantiaca T-27	AP009153.1	1667311	1667838	-	CDS	GAU_1388	protease I	BAH38430.1	1667517	1668044	0.359614	-27	FALSE	TRUE	29	FALSE
Gemmatimonas aurantiaca T-27	AP009153.1	1668033	1668443	+	CDS	GAU_1389	nitrogen regulatory protein P-II	BAH38431.1	1668239	1668648	0.35977	-26	TRUE	TRUE	40	FALSE
Gemmatimonas aurantiaca T-27	AP009153.1	1668443	1669837	+	CDS	GAU_1390	ammonium transporter NrgA	BAH38432.1	1668649	1670043	0.359858	-25	TRUE	TRUE	46	FALSE
Gemmatimonas aurantiaca T-27	AP009153.1	1670376	1671782	+	CDS	GAU_1391	tRNA(Ile)-lysidine synthase	BAH38433.1	1670582	1671988	0.360275	-24	TRUE	TRUE	61	FALSE
Gemmatimonas aurantiaca T-27	AP009153.1	1671826	1672335	+	CDS	GAU_1392	hypoxanthine phosphoribosyltransferase	BAH38434.1	1672032	1672541	0.360588	-23	TRUE	TRUE	64	FALSE
Gemmatimonas aurantiaca T-27	AP009153.1	1672360	1674336	+	CDS	GAU_1393	ATP-dependent protease FtsH	BAH38435.1	1672566	1674542	0.360703	-22	TRUE	TRUE	64	FALSE
Gemmatimonas aurantiaca T-27	AP009153.1	1674367	1675188	+	CDS	GAU_1394	hypothetical membrane protein	BAH38436.1	1674573	1675394	0.361136	-21	TRUE	TRUE	26	FALSE
Gemmatimonas aurantiaca T-27	AP009153.1	1675212	1677041	+	CDS	GAU_1395	hypothetical membrane protein	BAH38437.1	1675418	1677247	0.361318	-20	TRUE	TRUE	27	FALSE
Gemmatimonas aurantiaca T-27	AP009153.1	1677083	1677757	+	CDS	GAU_1396	hypothetical protein	BAH38438.1	1677289	1677963	0.361721	-19	TRUE	TRUE	64	FALSE
Gemmatimonas aurantiaca T-27	AP009153.1	1677769	1678380	+	CDS	GAU_1397	septum site-determining protein DivIVA	BAH38439.1	1677975	1678586	0.361869	-18	TRUE	TRUE	52	FALSE
Gemmatimonas aurantiaca T-27	AP009153.1	1678461	1679279	+	CDS	GAU_1398	purine nucleoside phosphorylase	BAH38440.1	1678667	1679485	0.362019	-17	TRUE	TRUE	49	FALSE
Gemmatimonas aurantiaca T-27	AP009153.1	1679348	1682641	+	CDS	GAU_1399	isoleucyl-tRNA synthetase	BAH38441.1	1679554	1682847	0.36221	-16	TRUE	TRUE	63	FALSE
Gemmatimonas aurantiaca T-27	AP009153.1	1682692	1683075	+	CDS	GAU_1400	hypothetical protein	BAH38442.1	1682898	1683255	0.362931	-15	TRUE	TRUE	65	FALSE
Gemmatimonas aurantiaca T-27	AP009153.1	1683050	1683613	+	CDS	GAU_1401	lipoprotein signal peptidase	BAH38443.1	1683256	1683819	0.363008	-14	TRUE	TRUE	62	FALSE
Gemmatimonas aurantiaca T-27	AP009153.1	1683716	1684204	+	CDS	GAU_1402	lipoprotein signal peptidase	BAH38444.1	1683922	1684406	0.363152	-13	TRUE	TRUE	40	TRUE
Gemmatimonas aurantiaca T-27	AP009153.1	1684201	1685190	+	CDS	GAU_1403	ribosomal large subunit pseudouridine synthase D	BAH38445.1	1684407	1685396	0.363256	-12	TRUE	TRUE	64	FALSE
Gemmatimonas aurantiaca T-27	AP009153.1	1685276	1685617	+	CDS	GAU_1404	chemotaxis protein CheW homolog	BAH38446.1	1685482	1685819	0.363488	-11	TRUE	TRUE	2	FALSE
Gemmatimonas aurantiaca T-27	AP009153.1	1685614	1685979	+	CDS	GAU_1405	chemotaxis protein CheY homolog	BAH38447.1	1685820	1686185	0.363561	-10	TRUE	TRUE	35	FALSE
Gemmatimonas aurantiaca T-27	AP009153.1	1686014	1687993	+	CDS	GAU_1406	chemotaxis protein CheA	BAH38448.1	1686220	1688199	0.363647	-9	TRUE	TRUE	33	FALSE
Gemmatimonas aurantiaca T-27	AP009153.1	1688052	1688672	+	CDS	GAU_1407	chemotaxis protein CheC	BAH38449.1	1688258	1688878	0.364087	-8	TRUE	TRUE	33	FALSE
Gemmatimonas aurantiaca T-27	AP009153.1	1688690	1691446	+	CDS	GAU_1408	hypothetical protein	BAH38450.1	1688896	1691652	0.364225	-7	TRUE	TRUE	3	FALSE
Gemmatimonas aurantiaca T-27	AP009153.1	1691464	1692492	+	CDS	GAU_1409	hypothetical protein	BAH38451.1	1691670	1692698	0.364823	-6	TRUE	TRUE	32	FALSE
Gemmatimonas aurantiaca T-27	AP009153.1	1692546	1693235	+	CDS	GAU_1410	gliding motility protein	BAH38452.1	1692752	1693437	0.365056	-5	TRUE	TRUE	32	FALSE
Gemmatimonas aurantiaca T-27	AP009153.1	1693232	1695010	+	CDS	GAU_1411	bacterial DnaA family protein	BAH38453.1	1693438	1695216	0.365204	-4	TRUE	TRUE	27	FALSE
Gemmatimonas aurantiaca T-27	AP009153.1	1695025	1696710	+	CDS	GAU_1412	hypothetical protein	BAH38454.1	1695231	1696916	0.365591	-3	TRUE	TRUE	44	FALSE
Gemmatimonas aurantiaca T-27	AP009153.1	1696742	1697257	+	CDS	GAU_1413	chemotaxis protein CheD	BAH38455.1	1696948	1697463	0.365961	-2	TRUE	TRUE	30	FALSE
Gemmatimonas aurantiaca T-27	AP009153.1	1697268	1698407	+	CDS	GAU_1414	chemotaxis response regulator protein-glutamate methylesterase	BAH38456.1	1697474	1698609	0.366074	-1	TRUE	TRUE	29	FALSE
Gemmatimonas aurantiaca T-27	AP009153.1	1698404	1698910	+	CDS	GAU_1415	putative chemotaxis protein	BAH38457.1	1698610	1699112	0.366319	0	TRUE	TRUE	2	FALSE
Gemmatimonas aurantiaca T-27	AP009153.1	1698907	1699797	+	CDS	GAU_1416	hypothetical protein	BAH38458.1	1699113	1700003	0.366428	1	TRUE	TRUE	41	FALSE
Gemmatimonas aurantiaca T-27	AP009153.1	1699827	1700981	+	CDS	GAU_1417	hypothetical protein	BAH38459.1	1700033	1701183	0.366626	2	TRUE	TRUE	55	FALSE
Gemmatimonas aurantiaca T-27	AP009153.1	1700978	1701148	+	CDS	GAU_1418	hypothetical protein	BAH38460.1	1701184	1701354	0.366875	3	TRUE	TRUE	9	FALSE
Gemmatimonas aurantiaca T-27	AP009153.1	1701296	1701369	+	tRNA	GAU_t0018	tRNA-Val	character(0)	1701502	1701575	0.366943	4	TRUE	TRUE	0	FALSE
Gemmatimonas aurantiaca T-27	AP009153.1	1701391	1703229	+	CDS	GAU_1419	hypothetical protein	BAH38461.1	1701597	1703435	0.366964	5	TRUE	TRUE	48	FALSE
Gemmatimonas aurantiaca T-27	AP009153.1	1703482	1704429	+	CDS	GAU_1420	putative S-adenosyl-methyltransferase	BAH38462.1	1703688	1704635	0.367415	6	TRUE	TRUE	63	FALSE
Gemmatimonas aurantiaca T-27	AP009153.1	1704452	1704790	+	CDS	GAU_1421	hypothetical protein	BAH38463.1	1704658	1704992	0.367624	7	TRUE	TRUE	3	FALSE
Gemmatimonas aurantiaca T-27	AP009153.1	1704787	1707306	+	CDS	GAU_1422	cell division protein FtsI	BAH38464.1	1704993	1707512	0.367696	8	TRUE	TRUE	64	FALSE
Gemmatimonas aurantiaca T-27	AP009153.1	1707356	1708900	+	CDS	GAU_1423	UDP-N-acetylmuramoylalanyl-D-glutamate--2%2C6-diaminopimelate ligase	BAH38465.1	1707562	1709102	0.36825	9	TRUE	TRUE	65	FALSE
Gemmatimonas aurantiaca T-27	AP009153.1	1708897	1710321	+	CDS	GAU_1424	UDP-N-acetylmuramoyl-tripeptide--D-alanyl-D-alanine ligase	BAH38466.1	1709103	1710526	0.368582	10	TRUE	TRUE	63	FALSE
Gemmatimonas aurantiaca T-27	AP009153.1	1710321	1711463	+	CDS	GAU_1425	phospho-N-acetylmuramoyl-pentapeptide-transferase	BAH38467.1	1710527	1711669	0.368889	11	TRUE	TRUE	64	FALSE
Gemmatimonas aurantiaca T-27	AP009153.1	1711560	1712954	+	CDS	GAU_1426	UDP-N-acetylmuramoylalanine--D-glutamate ligase	BAH38468.1	1711766	1713156	0.369157	12	TRUE	TRUE	63	FALSE
Gemmatimonas aurantiaca T-27	AP009153.1	1712951	1714147	+	CDS	GAU_1427	cell division protein FtsW	BAH38469.1	1713157	1714353	0.369457	13	TRUE	TRUE	64	FALSE
Gemmatimonas aurantiaca T-27	AP009153.1	1714161	1715294	+	CDS	GAU_1428	UDP-N-acetylglucosamine--N-acetylmuramyl-(pentapeptide) pyrophosphoryl-undecaprenol N-acetylglucosamine transferase	BAH38470.1	1714367	1715496	0.369718	14	TRUE	TRUE	63	FALSE
Gemmatimonas aurantiaca T-27	AP009153.1	1715291	1716796	+	CDS	GAU_1429	UDP-N-acetylmuramate--L-alanine ligase	BAH38471.1	1715497	1717001	0.369961	15	TRUE	TRUE	65	FALSE
Gemmatimonas aurantiaca T-27	AP009153.1	1716796	1717578	+	CDS	GAU_1430	putative cell division protein FtsQ	BAH38472.1	1717002	1717780	0.370286	16	TRUE	TRUE	65	FALSE
Gemmatimonas aurantiaca T-27	AP009153.1	1717575	1718831	+	CDS	GAU_1431	cell division protein FtsA	BAH38473.1	1717781	1719037	0.370454	17	TRUE	TRUE	64	FALSE
Gemmatimonas aurantiaca T-27	AP009153.1	1718970	1720436	+	CDS	GAU_1432	amino acid permease	BAH38474.1	1719176	1720642	0.370755	18	TRUE	TRUE	51	FALSE
Gemmatimonas aurantiaca T-27	AP009153.1	1720452	1720889	-	CDS	GAU_1433	hypothetical protein	BAH38475.1	1720658	1721095	0.371074	17	FALSE	TRUE	0	FALSE
Gemmatimonas aurantiaca T-27	AP009153.1	1720964	1721701	-	CDS	GAU_1434	OmpR family two-component response regulator	BAH38476.1	1721170	1721906	0.371185	16	FALSE	TRUE	65	FALSE
Gemmatimonas aurantiaca T-27	AP009153.1	1721701	1722963	-	CDS	GAU_1435	two-component histidine kinase	BAH38477.1	1721907	1723169	0.371344	15	FALSE	TRUE	2	FALSE
Gemmatimonas aurantiaca T-27	AP009153.1	1723176	1726184	+	CDS	GAU_1436	hypothetical protein	BAH38478.1	1723382	1726390	0.371662	16	TRUE	TRUE	18	FALSE
Gemmatimonas aurantiaca T-27	AP009153.1	1726455	1727114	-	CDS	GAU_1437	hypothetical protein	BAH38479.1	1726661	1727320	0.372369	15	FALSE	TRUE	0	FALSE
Gemmatimonas aurantiaca T-27	AP009153.1	1727362	1729071	+	CDS	GAU_1438	hypothetical protein	BAH38480.1	1727568	1729277	0.372564	16	TRUE	TRUE	5	FALSE
Gemmatimonas aurantiaca T-27	AP009153.1	1729602	1730852	+	CDS	GAU_1439	cell division protein FtsZ	BAH38481.1	1729808	1731054	0.373048	17	TRUE	TRUE	62	FALSE
Gemmatimonas aurantiaca T-27	AP009153.1	1730849	1732126	+	CDS	GAU_1440	peptidase M23B family protein	BAH38482.1	1731055	1732332	0.373316	18	TRUE	TRUE	61	FALSE
Gemmatimonas aurantiaca T-27	AP009153.1	1732232	1734130	+	CDS	GAU_1441	hypothetical membrane protein	BAH38483.1	1732438	1734336	0.373615	19	TRUE	TRUE	54	FALSE
Gemmatimonas aurantiaca T-27	AP009153.1	1734163	1735092	+	CDS	GAU_1442	cell division protein FtsY	BAH38484.1	1734369	1735298	0.374031	20	TRUE	TRUE	62	FALSE
Gemmatimonas aurantiaca T-27	AP009153.1	1735131	1737251	+	CDS	GAU_1443	ATP-dependent DNA helicase RecG	BAH38485.1	1735337	1737457	0.37424	21	TRUE	TRUE	61	FALSE
Gemmatimonas aurantiaca T-27	AP009153.1	1737456	1739564	+	CDS	GAU_1444	putative two-component hybrid sensor and regulator	BAH38486.1	1737662	1739770	0.374741	22	TRUE	TRUE	16	FALSE
Gemmatimonas aurantiaca T-27	AP009153.1	1739609	1739914	-	CDS	GAU_1445	hypothetical protein	BAH38487.1	1739815	1740120	0.375206	21	FALSE	TRUE	50	FALSE
Gemmatimonas aurantiaca T-27	AP009153.1	1740036	1740623	-	CDS	GAU_1446	hypothetical membrane protein	BAH38488.1	1740242	1740829	0.375298	20	FALSE	TRUE	42	FALSE
Gemmatimonas aurantiaca T-27	AP009153.1	1740741	1742042	+	CDS	GAU_1447	asparaginyl-tRNA synthetase	BAH38489.1	1740947	1742248	0.37545	21	TRUE	TRUE	63	FALSE
Gemmatimonas aurantiaca T-27	AP009153.1	1742055	1742867	-	CDS	GAU_1448	putative nucleoside triphosphate pyrophosphohydrolase	BAH38490.1	1742261	1743073	0.375733	20	FALSE	TRUE	60	FALSE
Gemmatimonas aurantiaca T-27	AP009153.1	1743048	1744259	+	CDS	GAU_1449	alanine racemase	BAH38491.1	1743254	1744461	0.375947	21	TRUE	TRUE	63	FALSE
Gemmatimonas aurantiaca T-27	AP009153.1	1744256	1745431	+	CDS	GAU_1450	phosphopentomutase	BAH38492.1	1744462	1745637	0.376208	22	TRUE	TRUE	47	FALSE
Gemmatimonas aurantiaca T-27	AP009153.1	1745461	1745871	+	CDS	GAU_1451	cytidine deaminase	BAH38493.1	1745667	1746077	0.376468	23	TRUE	TRUE	60	FALSE
Gemmatimonas aurantiaca T-27	AP009153.1	1745909	1747159	+	CDS	GAU_1452	hypothetical protein	BAH38494.1	1746115	1747365	0.376564	24	TRUE	TRUE	47	FALSE
Gemmatimonas aurantiaca T-27	AP009153.1	1747228	1748349	+	CDS	GAU_1453	hypothetical protein	BAH38495.1	1747434	1748555	0.376849	25	TRUE	TRUE	63	FALSE
Gemmatimonas aurantiaca T-27	AP009153.1	1748387	1749742	+	CDS	GAU_1454	hypothetical protein	BAH38496.1	1748593	1749948	0.377099	26	TRUE	TRUE	62	FALSE
Gemmatimonas aurantiaca T-27	AP009153.1	1749855	1752185	+	CDS	GAU_1455	hypothetical protein	BAH38497.1	1750061	1752391	0.377415	27	TRUE	TRUE	58	FALSE
Gemmatimonas aurantiaca T-27	AP009153.1	1752372	1753454	+	CDS	GAU_1456	fructose-1%2C6-bisphosphatase	BAH38498.1	1752578	1753660	0.377958	28	TRUE	TRUE	63	FALSE
Gemmatimonas aurantiaca T-27	AP009153.1	1753530	1755125	+	CDS	GAU_1457	putative isobutyryl-CoA mutase large subunit	BAH38499.1	1753736	1755331	0.378208	29	TRUE	TRUE	61	FALSE
Gemmatimonas aurantiaca T-27	AP009153.1	1755247	1757244	-	CDS	GAU_1458	hypothetical protein	BAH38500.1	1755453	1757450	0.378578	28	FALSE	TRUE	26	FALSE
Gemmatimonas aurantiaca T-27	AP009153.1	1757441	1758670	+	CDS	GAU_1459	hypothetical protein	BAH38501.1	1757647	1758876	0.379051	29	TRUE	TRUE	30	FALSE
Gemmatimonas aurantiaca T-27	AP009153.1	1758766	1759878	+	CDS	GAU_1460	chorismate mutase/prephenate dehydrogenase	BAH38502.1	1758972	1760084	0.379337	30	TRUE	TRUE	14	FALSE
Gemmatimonas aurantiaca T-27	AP009153.1	1759924	1760355	+	CDS	GAU_1461	hypothetical protein	BAH38503.1	1760130	1760561	0.379587	31	TRUE	TRUE	13	FALSE
Gemmatimonas aurantiaca T-27	AP009153.1	1760441	1761289	+	CDS	GAU_1462	hypothetical protein	BAH38504.1	1760647	1761495	0.379698	32	TRUE	TRUE	14	FALSE
Gemmatimonas aurantiaca T-27	AP009153.1	1761436	1762866	-	CDS	GAU_1463	hypothetical protein	BAH38505.1	1761642	1763072	0.379913	31	FALSE	TRUE	43	FALSE
Gemmatimonas aurantiaca T-27	AP009153.1	1762904	1765984	-	CDS	GAU_1464	putative outer membrane protein	BAH38506.1	1763110	1766190	0.380229	30	FALSE	TRUE	45	FALSE
Gemmatimonas aurantiaca T-27	AP009153.1	1766447	1767934	+	CDS	GAU_1465	hypothetical protein	BAH38507.1	1766653	1768140	0.380993	31	TRUE	TRUE	3	FALSE
Gemmatimonas aurantiaca T-27	AP009153.1	1768018	1768365	+	CDS	GAU_1466	hypothetical protein	BAH38508.1	1768224	1768567	0.381332	32	TRUE	TRUE	0	FALSE
Gemmatimonas aurantiaca T-27	AP009153.1	1768362	1770047	+	CDS	GAU_1467	arginyl-tRNA synthetase	BAH38509.1	1768568	1770253	0.381406	33	TRUE	TRUE	63	FALSE
Gemmatimonas aurantiaca T-27	AP009153.1	1770056	1770994	+	CDS	GAU_1468	PfkB family protein	BAH38510.1	1770262	1771196	0.381772	34	TRUE	TRUE	64	FALSE
Gemmatimonas aurantiaca T-27	AP009153.1	1770991	1772043	+	CDS	GAU_1469	phosphoribosylformylglycinamidine cyclo-ligase	BAH38511.1	1771197	1772248	0.381973	35	TRUE	TRUE	65	FALSE
Gemmatimonas aurantiaca T-27	AP009153.1	1772043	1773062	+	CDS	GAU_1470	hypothetical protein	BAH38512.1	1772249	1773268	0.3822	36	TRUE	TRUE	55	FALSE
Gemmatimonas aurantiaca T-27	AP009153.1	1773076	1774230	+	CDS	GAU_1471	diaminohydroxyphosphoribosylaminopyrimidine deaminase/5-amino-6-(5-phosphoribosylamino)uracil reductase	BAH38513.1	1773282	1774436	0.382423	37	TRUE	TRUE	64	FALSE
Gemmatimonas aurantiaca T-27	AP009153.1	1774238	1774921	+	CDS	GAU_1472	riboflavin synthase alpha chain	BAH38514.1	1774444	1775126	0.382674	38	TRUE	TRUE	64	FALSE
Gemmatimonas aurantiaca T-27	AP009153.1	1774921	1776183	+	CDS	GAU_1473	3%2C4-dihydroxy-2-butanone 4-phosphate synthase/GTP cyclohydrolase II	BAH38515.1	1775127	1776389	0.382821	39	TRUE	TRUE	65	FALSE
Gemmatimonas aurantiaca T-27	AP009153.1	1776191	1776685	+	CDS	GAU_1474	6%2C7-dimethyl-8-ribityllumazine synthase	BAH38516.1	1776397	1776891	0.383095	40	TRUE	TRUE	65	FALSE
Gemmatimonas aurantiaca T-27	AP009153.1	1776724	1777197	+	CDS	GAU_1475	antitermination protein NusB	BAH38517.1	1776930	1777399	0.38321	41	TRUE	TRUE	65	FALSE
Gemmatimonas aurantiaca T-27	AP009153.1	1777194	1778342	+	CDS	GAU_1476	putative glycosyltransferase	BAH38518.1	1777400	1778548	0.383311	42	TRUE	TRUE	65	FALSE
Gemmatimonas aurantiaca T-27	AP009153.1	1778671	1779645	+	CDS	GAU_1477	HPr kinase/phosphorylase	BAH38519.1	1778877	1779851	0.38363	43	TRUE	TRUE	65	FALSE
Gemmatimonas aurantiaca T-27	AP009153.1	1779686	1780063	+	CDS	GAU_1478	phosphotransferase system enzyme IIA component	BAH38520.1	1779892	1780269	0.383849	44	TRUE	TRUE	65	FALSE
Gemmatimonas aurantiaca T-27	AP009153.1	1780170	1780664	+	CDS	GAU_1479	phosphotransferase system enzyme IIB component	BAH38521.1	1780376	1780870	0.383953	45	TRUE	TRUE	63	FALSE
Gemmatimonas aurantiaca T-27	AP009153.1	1780667	1781389	+	CDS	GAU_1480	putative phosphotransferase system enzyme IIC component	BAH38522.1	1780873	1781584	0.38406	46	TRUE	TRUE	61	FALSE
Gemmatimonas aurantiaca T-27	AP009153.1	1781379	1782203	+	CDS	GAU_1481	phosphotransferase system enzyme IID component	BAH38523.1	1781585	1782401	0.384214	47	TRUE	TRUE	61	FALSE
Gemmatimonas aurantiaca T-27	AP009153.1	1782196	1782462	+	CDS	GAU_1482	phosphocarrier protein HPr	BAH38524.1	1782402	1782667	0.38439	48	TRUE	TRUE	63	FALSE
Gemmatimonas aurantiaca T-27	AP009153.1	1782462	1784198	+	CDS	GAU_1483	phosphoenolpyruvate--protein phosphotransferase	BAH38525.1	1782668	1784404	0.384447	49	TRUE	TRUE	64	FALSE
Gemmatimonas aurantiaca T-27	AP009153.1	1784267	1785439	+	CDS	GAU_1484	S-adenosylmethionine synthetase	BAH38526.1	1784473	1785645	0.384837	50	TRUE	TRUE	65	FALSE
Gemmatimonas aurantiaca T-27	AP009153.1	1785551	1786066	+	CDS	GAU_1485	hypothetical protein	BAH38527.1	1785757	1786272	0.385113	51	TRUE	TRUE	62	FALSE
Gemmatimonas aurantiaca T-27	AP009153.1	1786261	1787361	+	CDS	GAU_1486	hypothetical protein	BAH38528.1	1786467	1787567	0.385267	52	TRUE	TRUE	60	FALSE
Gemmatimonas aurantiaca T-27	AP009153.1	1787392	1788318	+	CDS	GAU_1487	ABC transporter substrate binding protein	BAH38529.1	1787598	1788524	0.38551	53	TRUE	TRUE	65	FALSE
Gemmatimonas aurantiaca T-27	AP009153.1	1788323	1789318	+	CDS	GAU_1488	ABC transporter permease protein	BAH38530.1	1788529	1789520	0.385711	54	TRUE	TRUE	65	FALSE
Gemmatimonas aurantiaca T-27	AP009153.1	1789315	1790142	+	CDS	GAU_1489	ABC transporter ATP-binding protein	BAH38531.1	1789521	1790344	0.385925	55	TRUE	TRUE	65	TRUE
Gemmatimonas aurantiaca T-27	AP009153.1	1790139	1790888	+	CDS	GAU_1490	DNA repair protein RecO	BAH38532.1	1790345	1791094	0.386103	56	TRUE	TRUE	64	FALSE
Gemmatimonas aurantiaca T-27	AP009153.1	1791111	1791566	+	CDS	GAU_1491	hypothetical protein	BAH38533.1	1791317	1791772	0.386312	57	TRUE	TRUE	47	FALSE
Gemmatimonas aurantiaca T-27	AP009153.1	1791762	1794377	+	CDS	GAU_1492	chaperone ClpB	BAH38534.1	1791968	1794583	0.386453	58	TRUE	TRUE	57	FALSE
Gemmatimonas aurantiaca T-27	AP009153.1	1794553	1795401	+	CDS	GAU_1493	hypothetical protein	BAH38535.1	1794759	1795607	0.387055	59	TRUE	TRUE	13	FALSE
Gemmatimonas aurantiaca T-27	AP009153.1	1795448	1795882	+	CDS	GAU_1494	putative deaminase	BAH38536.1	1795654	1796088	0.387248	60	TRUE	TRUE	61	FALSE
Gemmatimonas aurantiaca T-27	AP009153.1	1796000	1796983	+	CDS	GAU_1495	hypothetical protein	BAH38537.1	1796206	1797189	0.387367	61	TRUE	TRUE	34	FALSE
Gemmatimonas aurantiaca T-27	AP009153.1	1797032	1797994	-	CDS	GAU_1496	putative 2-D-hydroxyacid dehydrogenase	BAH38538.1	1797238	1798200	0.387589	60	FALSE	TRUE	57	FALSE
Gemmatimonas aurantiaca T-27	AP009153.1	1798108	1799523	-	CDS	GAU_1497	hypothetical protein	BAH38539.1	1798314	1799729	0.387821	59	FALSE	TRUE	5	FALSE
Gemmatimonas aurantiaca T-27	AP009153.1	1799525	1802578	-	CDS	GAU_1498	putative outer membrane protein	BAH38540.1	1799731	1802784	0.388127	58	FALSE	TRUE	15	FALSE
Gemmatimonas aurantiaca T-27	AP009153.1	1803019	1803105	+	tRNA	GAU_t0019	tRNA-Ser	character(0)	1803225	1803311	0.388881	59	TRUE	TRUE	0	FALSE
Gemmatimonas aurantiaca T-27	AP009153.1	1805238	1805534	+	CDS	GAU_1499	putative transposase orfA for insertion sequence element	BAH38541.1	1805444	1805736	0.389359	60	TRUE	TRUE	7	TRUE
Gemmatimonas aurantiaca T-27	AP009153.1	1805531	1806397	+	CDS	GAU_1500	putative transposase orfB for insertion sequence element	BAH38542.1	1805737	1806603	0.389422	61	TRUE	TRUE	20	TRUE
Gemmatimonas aurantiaca T-27	AP009153.1	1807759	1808646	-	CDS	GAU_1501	putative transposase orfB for insertion sequence element	BAH38543.1	1807965	1808829	0.389903	60	FALSE	TRUE	14	TRUE
Gemmatimonas aurantiaca T-27	AP009153.1	1808624	1808890	-	CDS	GAU_1502	putative transposase orfA for insertion sequence element	BAH38544.1	1808830	1809096	0.390089	59	FALSE	TRUE	6	TRUE
Gemmatimonas aurantiaca T-27	AP009153.1	1809130	1810194	-	CDS	GAU_1503	hypothetical protein	BAH38545.1	1809336	1810400	0.390198	58	FALSE	TRUE	1	FALSE
Gemmatimonas aurantiaca T-27	AP009153.1	1811540	1811626	+	tRNA	GAU_t0020	tRNA-Ser	character(0)	1811746	1811832	0.390718	59	TRUE	TRUE	0	FALSE
Gemmatimonas aurantiaca T-27	AP009153.1	1811943	1812305	-	CDS	GAU_1504	hypothetical protein	BAH38546.1	1812149	1812511	0.390805	58	FALSE	TRUE	2	FALSE
Gemmatimonas aurantiaca T-27	AP009153.1	1812557	1813027	-	CDS	GAU_1505	hypothetical protein	BAH38547.1	1812763	1813233	0.390937	57	FALSE	TRUE	0	FALSE
Gemmatimonas aurantiaca T-27	AP009153.1	1813272	1813691	+	CDS	GAU_1506	hypothetical protein	BAH38548.1	1813478	1813897	0.391092	58	TRUE	TRUE	0	FALSE
Gemmatimonas aurantiaca T-27	AP009153.1	1813745	1814935	-	CDS	GAU_1507	putative major facilitator superfamily protein	BAH38549.1	1813951	1815137	0.391194	57	FALSE	TRUE	50	FALSE
Gemmatimonas aurantiaca T-27	AP009153.1	1814932	1815384	-	CDS	GAU_1508	HxlR family transcriptional regulator	BAH38550.1	1815138	1815590	0.39145	56	FALSE	TRUE	3	FALSE
Gemmatimonas aurantiaca T-27	AP009153.1	1815467	1816324	+	CDS	GAU_1509	NAD(P)H--quinone oxidoreductase	BAH38551.1	1815673	1816530	0.391565	57	TRUE	TRUE	16	TRUE
Gemmatimonas aurantiaca T-27	AP009153.1	1816430	1817968	+	CDS	GAU_1510	peptidase M28A family protein	BAH38552.1	1816636	1818174	0.391773	58	TRUE	TRUE	47	FALSE
Gemmatimonas aurantiaca T-27	AP009153.1	1817971	1819188	+	CDS	GAU_1511	hypothetical protein	BAH38553.1	1818177	1819394	0.392105	59	TRUE	TRUE	28	FALSE
Gemmatimonas aurantiaca T-27	AP009153.1	1819253	1820479	+	CDS	GAU_1512	hypothetical protein	BAH38554.1	1819459	1820685	0.392382	60	TRUE	TRUE	21	FALSE
Gemmatimonas aurantiaca T-27	AP009153.1	1820727	1821203	+	CDS	GAU_1513	hypothetical protein	BAH38555.1	1820933	1821409	0.392699	61	TRUE	TRUE	3	FALSE
Gemmatimonas aurantiaca T-27	AP009153.1	1821289	1821840	+	CDS	GAU_1514	pyrimidine operon regulatory protein/uracil phosphoribosyltransferase	BAH38556.1	1821495	1822046	0.392821	62	TRUE	TRUE	63	FALSE
Gemmatimonas aurantiaca T-27	AP009153.1	1821845	1822804	+	CDS	GAU_1515	aspartate carbamoyltransferase	BAH38557.1	1822051	1823009	0.392941	63	TRUE	TRUE	65	FALSE
Gemmatimonas aurantiaca T-27	AP009153.1	1822804	1824099	+	CDS	GAU_1516	dihydroorotase	BAH38558.1	1823010	1824305	0.393147	64	TRUE	TRUE	65	FALSE
Gemmatimonas aurantiaca T-27	AP009153.1	1824119	1824862	+	CDS	GAU_1517	hypothetical protein	BAH38559.1	1824325	1825064	0.393431	65	TRUE	TRUE	28	FALSE
Gemmatimonas aurantiaca T-27	AP009153.1	1824859	1826235	+	CDS	GAU_1518	hypothetical protein	BAH38560.1	1825065	1826441	0.393591	66	TRUE	TRUE	46	FALSE
Gemmatimonas aurantiaca T-27	AP009153.1	1826316	1826564	-	CDS	GAU_1519	30S ribosomal protein S20	BAH38561.1	1826522	1826770	0.393905	65	FALSE	TRUE	0	FALSE
Gemmatimonas aurantiaca T-27	AP009153.1	1826803	1827486	+	CDS	GAU_1520	peptidase M50B family protein	BAH38562.1	1827009	1827692	0.39401	66	TRUE	TRUE	58	FALSE
Gemmatimonas aurantiaca T-27	AP009153.1	1827492	1828241	+	CDS	GAU_1521	segregation and condensation protein A	BAH38563.1	1827698	1828421	0.394158	67	TRUE	TRUE	65	FALSE
Gemmatimonas aurantiaca T-27	AP009153.1	1828216	1828770	+	CDS	GAU_1522	segregation and condensation protein B	BAH38564.1	1828422	1828976	0.394314	68	TRUE	TRUE	65	FALSE
Gemmatimonas aurantiaca T-27	AP009153.1	1829178	1829891	+	CDS	GAU_1523	pseudouridine synthase	BAH38565.1	1829384	1830097	0.394522	69	TRUE	TRUE	57	FALSE
Gemmatimonas aurantiaca T-27	AP009153.1	1829954	1830997	+	CDS	GAU_1524	hypothetical protein	BAH38566.1	1830160	1831199	0.394689	70	TRUE	TRUE	61	FALSE
Gemmatimonas aurantiaca T-27	AP009153.1	1830994	1831977	+	CDS	GAU_1525	hypothetical protein	BAH38567.1	1831200	1832172	0.394914	71	TRUE	TRUE	60	FALSE
Gemmatimonas aurantiaca T-27	AP009153.1	1831967	1833070	+	CDS	GAU_1526	hypothetical protein	BAH38568.1	1832173	1833276	0.395123	72	TRUE	TRUE	33	FALSE
Gemmatimonas aurantiaca T-27	AP009153.1	1833145	1834125	+	CDS	GAU_1527	hypothetical membrane protein	BAH38569.1	1833351	1834327	0.395377	73	TRUE	TRUE	60	FALSE
Gemmatimonas aurantiaca T-27	AP009153.1	1834122	1835819	+	CDS	GAU_1528	hypothetical membrane protein	BAH38570.1	1834328	1836021	0.395588	74	TRUE	TRUE	48	FALSE
Gemmatimonas aurantiaca T-27	AP009153.1	1835816	1838065	+	CDS	GAU_1529	hypothetical membrane protein	BAH38571.1	1836022	1838271	0.395953	75	TRUE	TRUE	52	FALSE
Gemmatimonas aurantiaca T-27	AP009153.1	1838074	1839897	+	CDS	GAU_1530	DNA mismatch repair protein MutL	BAH38572.1	1838280	1840103	0.39644	76	TRUE	TRUE	59	FALSE
Gemmatimonas aurantiaca T-27	AP009153.1	1839901	1840941	+	CDS	GAU_1531	tRNA delta(2)-isopentenylpyrophosphate transferase	BAH38573.1	1840107	1841143	0.396834	77	TRUE	TRUE	63	FALSE
Gemmatimonas aurantiaca T-27	AP009153.1	1840938	1842068	+	CDS	GAU_1532	putative glycosyltransferase	BAH38574.1	1841144	1842270	0.397058	78	TRUE	TRUE	65	FALSE
Gemmatimonas aurantiaca T-27	AP009153.1	1842065	1842868	+	CDS	GAU_1533	undecaprenyl-diphosphatase	BAH38575.1	1842271	1843074	0.397301	79	TRUE	TRUE	62	FALSE
Gemmatimonas aurantiaca T-27	AP009153.1	1842905	1843630	+	CDS	GAU_1534	biotin--[acetyl-CoA-carboxylase] ligase	BAH38576.1	1843111	1843836	0.397482	80	TRUE	TRUE	64	FALSE
Gemmatimonas aurantiaca T-27	AP009153.1	1843899	1844192	+	CDS	GAU_1535	10 kDa chaperonin	BAH38577.1	1844105	1844398	0.397697	81	TRUE	TRUE	63	FALSE
Gemmatimonas aurantiaca T-27	AP009153.1	1844220	1845851	+	CDS	GAU_1536	60 kDa chaperonin	BAH38578.1	1844426	1846057	0.397766	82	TRUE	TRUE	61	FALSE
Gemmatimonas aurantiaca T-27	AP009153.1	1845971	1846813	-	CDS	GAU_1537	hypothetical protein	BAH38579.1	1846177	1847019	0.398143	81	FALSE	TRUE	59	FALSE
Gemmatimonas aurantiaca T-27	AP009153.1	1846837	1848048	-	CDS	GAU_1538	hypothetical protein	BAH38580.1	1847043	1848250	0.39833	80	FALSE	TRUE	64	FALSE
Gemmatimonas aurantiaca T-27	AP009153.1	1848045	1849094	-	CDS	GAU_1539	putative mannose-1-phosphate guanylyltransferase	BAH38581.1	1848251	1849300	0.398591	79	FALSE	TRUE	64	FALSE
Gemmatimonas aurantiaca T-27	AP009153.1	1849102	1849566	-	CDS	GAU_1540	two-component response regulator	BAH38582.1	1849308	1849772	0.398819	78	FALSE	TRUE	55	FALSE
Gemmatimonas aurantiaca T-27	AP009153.1	1849611	1849964	-	CDS	GAU_1541	hypothetical protein	BAH38583.1	1849817	1850170	0.398928	77	FALSE	TRUE	48	FALSE
Gemmatimonas aurantiaca T-27	AP009153.1	1850101	1850739	+	CDS	GAU_1542	hypothetical membrane protein	BAH38584.1	1850307	1850945	0.399034	78	TRUE	TRUE	60	FALSE
Gemmatimonas aurantiaca T-27	AP009153.1	1850762	1852039	+	CDS	GAU_1543	seryl-tRNA synthetase	BAH38585.1	1850968	1852245	0.399177	79	TRUE	TRUE	65	FALSE
Gemmatimonas aurantiaca T-27	AP009153.1	1852080	1853231	+	CDS	GAU_1544	two-component histidine kinase	BAH38586.1	1852286	1853433	0.399461	80	TRUE	TRUE	49	FALSE
Gemmatimonas aurantiaca T-27	AP009153.1	1853228	1855690	+	CDS	GAU_1545	ATP-dependent DNA helicase	BAH38587.1	1853434	1855895	0.399709	81	TRUE	TRUE	65	FALSE
Gemmatimonas aurantiaca T-27	AP009153.1	1855690	1856013	+	CDS	GAU_1546	aspartyl/glutamyl-tRNA(Asn/Gln) amidotransferase subunit C	BAH38588.1	1855896	1856215	0.400239	82	TRUE	TRUE	31	FALSE
Gemmatimonas aurantiaca T-27	AP009153.1	1856010	1857407	+	CDS	GAU_1547	aspartyl/glutamyl-tRNA(Asn/Gln) amidotransferase subunit A	BAH38589.1	1856216	1857609	0.400308	83	TRUE	TRUE	54	FALSE
Gemmatimonas aurantiaca T-27	AP009153.1	1857404	1858843	+	CDS	GAU_1548	aspartyl/glutamyl-tRNA(Asn/Gln) amidotransferase subunit B	BAH38590.1	1857610	1859017	0.400609	84	TRUE	TRUE	52	FALSE
Gemmatimonas aurantiaca T-27	AP009153.1	1858812	1859708	-	CDS	GAU_1549	hypothetical protein	BAH38591.1	1859018	1859914	0.400913	83	FALSE	TRUE	57	FALSE
Gemmatimonas aurantiaca T-27	AP009153.1	1859794	1860387	-	CDS	GAU_1550	hypothetical protein	BAH38592.1	1860000	1860593	0.401125	82	FALSE	TRUE	3	FALSE
Gemmatimonas aurantiaca T-27	AP009153.1	1860547	1861842	+	CDS	GAU_1551	UDP-N-acetylglucosamine 1-carboxyvinyltransferase	BAH38593.1	1860753	1862037	0.401287	83	TRUE	TRUE	65	FALSE
Gemmatimonas aurantiaca T-27	AP009153.1	1861832	1862575	+	CDS	GAU_1552	hypothetical protein	BAH38594.1	1862038	1862781	0.401564	84	TRUE	TRUE	62	FALSE
Gemmatimonas aurantiaca T-27	AP009153.1	1862730	1863197	+	CDS	GAU_1553	hypothetical protein	BAH38595.1	1862936	1863403	0.401758	85	TRUE	TRUE	61	FALSE
Gemmatimonas aurantiaca T-27	AP009153.1	1863207	1864523	+	CDS	GAU_1554	transcription elongation protein NusA	BAH38596.1	1863413	1864729	0.401861	86	TRUE	TRUE	65	FALSE
Gemmatimonas aurantiaca T-27	AP009153.1	1864550	1864900	+	CDS	GAU_1555	ribosomal protein L7Ae/L30e/S12e/Gadd45 family protein	BAH38597.1	1864756	1865106	0.40215	87	TRUE	TRUE	48	FALSE
Gemmatimonas aurantiaca T-27	AP009153.1	1864910	1868011	+	CDS	GAU_1556	translation initiation factor IF-2	BAH38598.1	1865116	1868217	0.402228	88	TRUE	TRUE	0	FALSE
Gemmatimonas aurantiaca T-27	AP009153.1	1868021	1868461	+	CDS	GAU_1557	ribosome-binding factor A	BAH38599.1	1868227	1868667	0.402899	89	TRUE	TRUE	65	FALSE
Gemmatimonas aurantiaca T-27	AP009153.1	1868462	1869394	+	CDS	GAU_1558	tRNA pseudouridine synthase B	BAH38600.1	1868668	1869599	0.402994	90	TRUE	TRUE	65	FALSE
Gemmatimonas aurantiaca T-27	AP009153.1	1869394	1870374	+	CDS	GAU_1559	riboflavin kinase/FMN adenylyltransferase	BAH38601.1	1869600	1870580	0.403195	91	TRUE	TRUE	65	FALSE
Gemmatimonas aurantiaca T-27	AP009153.1	1870467	1872137	+	CDS	GAU_1560	protein-export membrane protein SecD	BAH38602.1	1870673	1872343	0.403426	92	TRUE	TRUE	59	FALSE
Gemmatimonas aurantiaca T-27	AP009153.1	1872145	1873149	+	CDS	GAU_1561	protein-export membrane protein SecF	BAH38603.1	1872351	1873355	0.403788	93	TRUE	TRUE	59	FALSE
Gemmatimonas aurantiaca T-27	AP009153.1	1873181	1874011	+	CDS	GAU_1562	putative DNase	BAH38604.1	1873387	1874217	0.404012	94	TRUE	TRUE	61	FALSE
Gemmatimonas aurantiaca T-27	AP009153.1	1874026	1874418	+	CDS	GAU_1563	putative endoribonuclease	BAH38605.1	1874232	1874620	0.404194	95	TRUE	TRUE	64	FALSE
Gemmatimonas aurantiaca T-27	AP009153.1	1874415	1875104	+	CDS	GAU_1564	hypothetical protein	BAH38606.1	1874621	1875310	0.404278	96	TRUE	TRUE	48	FALSE
Gemmatimonas aurantiaca T-27	AP009153.1	1875156	1875914	-	CDS	GAU_1565	UDP-2%2C3-diacylglucosamine hydrolase	BAH38607.1	1875362	1876120	0.404437	95	FALSE	TRUE	61	FALSE
Gemmatimonas aurantiaca T-27	AP009153.1	1875962	1876474	+	CDS	GAU_1566	putative hydrolase	BAH38608.1	1876168	1876680	0.404611	96	TRUE	TRUE	56	FALSE
Gemmatimonas aurantiaca T-27	AP009153.1	1877850	1878284	+	CDS	GAU_1567	peptidyl-prolyl cis-trans isomerase	BAH38609.1	1878056	1878490	0.405018	97	TRUE	TRUE	1	FALSE
Gemmatimonas aurantiaca T-27	AP009153.1	1878355	1879029	+	CDS	GAU_1568	hypothetical protein	BAH38610.1	1878561	1879235	0.405127	98	TRUE	TRUE	41	FALSE
Gemmatimonas aurantiaca T-27	AP009153.1	1879067	1879558	+	CDS	GAU_1569	hypothetical protein	BAH38611.1	1879273	1879757	0.405281	99	TRUE	TRUE	64	FALSE
Gemmatimonas aurantiaca T-27	AP009153.1	1879552	1880040	+	CDS	GAU_1570	D-beta-D-heptose 1-phosphate adenosyltransferase	BAH38612.1	1879758	1880238	0.405386	100	TRUE	TRUE	55	FALSE
Gemmatimonas aurantiaca T-27	AP009153.1	1880033	1880776	+	CDS	GAU_1571	ribonuclease PH	BAH38613.1	1880239	1880978	0.405489	101	TRUE	TRUE	57	FALSE
Gemmatimonas aurantiaca T-27	AP009153.1	1880773	1881477	+	CDS	GAU_1572	HAM1 protein homolog	BAH38614.1	1880979	1881683	0.405649	102	TRUE	TRUE	64	FALSE
Gemmatimonas aurantiaca T-27	AP009153.1	1881623	1881696	+	tRNA	GAU_t0021	tRNA-Pro	character(0)	1881829	1881902	0.405832	103	TRUE	TRUE	0	FALSE
Gemmatimonas aurantiaca T-27	AP009153.1	1881804	1881877	+	tRNA	GAU_t0022	tRNA-Arg	character(0)	1882010	1882083	0.405871	104	TRUE	TRUE	0	FALSE
Gemmatimonas aurantiaca T-27	AP009153.1	1881902	1881973	+	tRNA	GAU_t0023	tRNA-Lys	character(0)	1882108	1882179	0.405892	105	TRUE	TRUE	0	FALSE
Gemmatimonas aurantiaca T-27	AP009153.1	1882110	1882286	+	CDS	GAU_1573	hypothetical protein	BAH38615.1	1882316	1882492	0.405937	106	TRUE	TRUE	0	FALSE
Gemmatimonas aurantiaca T-27	AP009153.1	1882855	1884381	+	rRNA	GAU_r0001	16S ribosomal RNA	character(0)	1883061	1884587	0.406098	107	TRUE	TRUE	0	FALSE
Gemmatimonas aurantiaca T-27	AP009153.1	1884701	1887648	+	rRNA	GAU_r0002	23S ribosomal RNA	character(0)	1884907	1887854	0.406496	108	TRUE	TRUE	0	FALSE
Gemmatimonas aurantiaca T-27	AP009153.1	1887810	1887931	+	rRNA	GAU_r0003	5S ribosomal RNA	character(0)	1888016	1888137	0.407166	109	TRUE	TRUE	0	FALSE
Gemmatimonas aurantiaca T-27	AP009153.1	1888034	1889278	+	CDS	GAU_1574	hypothetical protein	BAH38616.1	1888240	1889484	0.407215	110	TRUE	TRUE	35	FALSE
Gemmatimonas aurantiaca T-27	AP009153.1	1889353	1890309	+	CDS	GAU_1575	hypothetical protein	BAH38617.1	1889559	1890515	0.407499	111	TRUE	TRUE	27	FALSE
Gemmatimonas aurantiaca T-27	AP009153.1	1890466	1891503	+	CDS	GAU_1576	hypothetical protein	BAH38618.1	1890672	1891709	0.407739	112	TRUE	TRUE	57	FALSE
Gemmatimonas aurantiaca T-27	AP009153.1	1892112	1892417	+	CDS	GAU_1577	hypothetical protein	BAH38619.1	1892318	1892623	0.408094	113	TRUE	TRUE	13	FALSE
Gemmatimonas aurantiaca T-27	AP009153.1	1892697	1893704	+	CDS	GAU_1578	peptide chain release factor 2	BAH38620.1	1892903	1893906	0.40822	114	TRUE	TRUE	64	FALSE
Gemmatimonas aurantiaca T-27	AP009153.1	1893701	1895272	+	CDS	GAU_1579	lysyl-tRNA synthetase	BAH38621.1	1893907	1895478	0.408437	115	TRUE	TRUE	64	FALSE
Gemmatimonas aurantiaca T-27	AP009153.1	1895298	1896548	+	CDS	GAU_1580	lipoprotein releasing system transmembrane protein LolC	BAH38622.1	1895504	1896746	0.408781	116	TRUE	TRUE	65	FALSE
Gemmatimonas aurantiaca T-27	AP009153.1	1896541	1897293	+	CDS	GAU_1581	lipoprotein releasing system ATP-binding protein LolD	BAH38623.1	1896747	1897498	0.409049	117	TRUE	TRUE	64	TRUE
Gemmatimonas aurantiaca T-27	AP009153.1	1897293	1897778	+	CDS	GAU_1582	hypothetical protein	BAH38624.1	1897499	1897980	0.409212	118	TRUE	TRUE	63	FALSE
Gemmatimonas aurantiaca T-27	AP009153.1	1897775	1898875	+	CDS	GAU_1583	hypothetical protein	BAH38625.1	1897981	1899081	0.409315	119	TRUE	TRUE	63	FALSE
Gemmatimonas aurantiaca T-27	AP009153.1	1898904	1901411	+	CDS	GAU_1584	ATP-dependent Clp protease ATP-binding subunit ClpC	BAH38626.1	1899110	1901617	0.409559	120	TRUE	TRUE	61	FALSE
Gemmatimonas aurantiaca T-27	AP009153.1	1901595	1904048	+	CDS	GAU_1585	bacterial surface antigen (D15) family protein	BAH38627.1	1901801	1904254	0.410139	121	TRUE	TRUE	61	FALSE
Gemmatimonas aurantiaca T-27	AP009153.1	1904064	1904681	+	CDS	GAU_1586	outer membrane chaperone Skp (OmpH) family protein	BAH38628.1	1904270	1904883	0.410672	122	TRUE	TRUE	51	FALSE
Gemmatimonas aurantiaca T-27	AP009153.1	1904678	1905760	+	CDS	GAU_1587	UDP-3-O-[3-hydroxymyristoyl] glucosamine N-acyltransferase	BAH38629.1	1904884	1905966	0.410804	123	TRUE	TRUE	63	FALSE
Gemmatimonas aurantiaca T-27	AP009153.1	1905811	1907085	+	CDS	GAU_1588	UDP-3-O-[3-hydroxymyristoyl] N-acetylglucosamine deacetylase/(3R)-hydroxymyristoyl-[acyl-carrier-protein] dehydratase	BAH38630.1	1906017	1907287	0.411048	124	TRUE	TRUE	59	FALSE
Gemmatimonas aurantiaca T-27	AP009153.1	1907082	1907870	+	CDS	GAU_1589	acyl-[acyl-carrier-protein]--UDP-N-acetylglucosamine O-acyltransferase	BAH38631.1	1907288	1908076	0.411323	125	TRUE	TRUE	62	FALSE
Gemmatimonas aurantiaca T-27	AP009153.1	1907918	1908970	+	CDS	GAU_1590	putative oxidoreductase	BAH38632.1	1908124	1909168	0.411503	126	TRUE	TRUE	60	FALSE
Gemmatimonas aurantiaca T-27	AP009153.1	1908963	1910090	+	CDS	GAU_1591	lipid-A-disaccharide synthase	BAH38633.1	1909169	1910285	0.411728	127	TRUE	TRUE	59	FALSE
Gemmatimonas aurantiaca T-27	AP009153.1	1910080	1910814	+	CDS	GAU_1592	hypothetical protein	BAH38634.1	1910286	1911016	0.411969	128	TRUE	TRUE	58	FALSE
Gemmatimonas aurantiaca T-27	AP009153.1	1910811	1911887	+	CDS	GAU_1593	tetraacyldisaccharide 4'-kinase	BAH38635.1	1911017	1912093	0.412127	129	TRUE	TRUE	63	FALSE
Gemmatimonas aurantiaca T-27	AP009153.1	1911914	1913095	+	CDS	GAU_1594	glutamate dehydrogenase	BAH38636.1	1912120	1913301	0.412365	130	TRUE	TRUE	55	FALSE
Gemmatimonas aurantiaca T-27	AP009153.1	1913123	1913587	+	CDS	GAU_1595	hypothetical protein	BAH38637.1	1913329	1913793	0.412625	131	TRUE	TRUE	63	FALSE
Gemmatimonas aurantiaca T-27	AP009153.1	1913613	1915226	+	CDS	GAU_1596	hypothetical protein	BAH38638.1	1913819	1915428	0.412731	132	TRUE	TRUE	64	FALSE
Gemmatimonas aurantiaca T-27	AP009153.1	1915223	1916797	+	CDS	GAU_1597	hypothetical protein	BAH38639.1	1915429	1917003	0.413078	133	TRUE	TRUE	64	FALSE
Gemmatimonas aurantiaca T-27	AP009153.1	1916894	1918744	+	CDS	GAU_1598	UvrABC system protein C	BAH38640.1	1917100	1918946	0.413439	134	TRUE	TRUE	64	FALSE
Gemmatimonas aurantiaca T-27	AP009153.1	1918741	1919886	+	CDS	GAU_1599	putative threonine synthase	BAH38641.1	1918947	1920092	0.413837	135	TRUE	TRUE	61	FALSE
Gemmatimonas aurantiaca T-27	AP009153.1	1920055	1921362	+	CDS	GAU_1600	hypothetical protein	BAH38642.1	1920261	1921568	0.41412	136	TRUE	TRUE	60	FALSE
Gemmatimonas aurantiaca T-27	AP009153.1	1921378	1922688	+	CDS	GAU_1601	GTP-binding protein EngA	BAH38643.1	1921584	1922890	0.414406	137	TRUE	TRUE	63	FALSE
Gemmatimonas aurantiaca T-27	AP009153.1	1922685	1923320	+	CDS	GAU_1602	hypothetical membrane protein	BAH38644.1	1922891	1923525	0.414687	138	TRUE	TRUE	64	FALSE
Gemmatimonas aurantiaca T-27	AP009153.1	1923320	1924336	+	CDS	GAU_1603	NAD(P)H-dependent glycerol-3-phosphate dehydrogenase	BAH38645.1	1923526	1924542	0.414824	139	TRUE	TRUE	64	FALSE
Gemmatimonas aurantiaca T-27	AP009153.1	1924338	1924727	+	CDS	GAU_1604	MerR family transcriptional regulator	BAH38646.1	1924544	1924932	0.415044	140	TRUE	TRUE	65	FALSE
Gemmatimonas aurantiaca T-27	AP009153.1	1924727	1925485	+	CDS	GAU_1605	5'-nucleotidase SurE	BAH38647.1	1924933	1925672	0.415128	141	TRUE	TRUE	65	FALSE
Gemmatimonas aurantiaca T-27	AP009153.1	1925467	1926126	+	CDS	GAU_1606	protein-L-isoaspartate O-methyltransferase	BAH38648.1	1925673	1926332	0.415287	142	TRUE	TRUE	63	FALSE
Gemmatimonas aurantiaca T-27	AP009153.1	1926219	1927379	+	CDS	GAU_1607	hypothetical protein	BAH38649.1	1926425	1927585	0.41545	143	TRUE	TRUE	1	FALSE
Gemmatimonas aurantiaca T-27	AP009153.1	1927408	1927944	+	CDS	GAU_1608	adenine phosphoribosyltransferase	BAH38650.1	1927614	1928150	0.415706	144	TRUE	TRUE	51	FALSE
Gemmatimonas aurantiaca T-27	AP009153.1	1928235	1928849	+	CDS	GAU_1609	hypothetical protein	BAH38651.1	1928441	1929055	0.415884	145	TRUE	TRUE	0	FALSE
Gemmatimonas aurantiaca T-27	AP009153.1	1929251	1929324	+	tRNA	GAU_t0024	tRNA-Arg	character(0)	1929457	1929530	0.416104	146	TRUE	TRUE	0	FALSE
Gemmatimonas aurantiaca T-27	AP009153.1	1929480	1930142	+	CDS	GAU_1610	hypothetical protein	BAH38652.1	1929686	1930348	0.416153	147	TRUE	TRUE	63	FALSE
Gemmatimonas aurantiaca T-27	AP009153.1	1930654	1931487	-	CDS	GAU_1611	diaminopimelate epimerase	BAH38653.1	1930860	1931693	0.416406	146	FALSE	TRUE	56	FALSE
Gemmatimonas aurantiaca T-27	AP009153.1	1931538	1932290	-	CDS	GAU_1612	putative polyprenol-phosphate mannosyltransferase	BAH38654.1	1931744	1932496	0.416597	145	FALSE	TRUE	65	FALSE
Gemmatimonas aurantiaca T-27	AP009153.1	1932296	1934692	-	CDS	GAU_1613	hypothetical membrane protein	BAH38655.1	1932502	1934898	0.41676	144	FALSE	TRUE	62	FALSE
Gemmatimonas aurantiaca T-27	AP009153.1	1934715	1935680	-	CDS	GAU_1614	hypothetical membrane protein	BAH38656.1	1934921	1935882	0.417282	143	FALSE	TRUE	57	FALSE
Gemmatimonas aurantiaca T-27	AP009153.1	1935677	1936900	-	CDS	GAU_1615	glycosyltransferase	BAH38657.1	1935883	1937106	0.417489	142	FALSE	TRUE	57	FALSE
Gemmatimonas aurantiaca T-27	AP009153.1	1936936	1937925	-	CDS	GAU_1616	putative glycosyltransferase	BAH38658.1	1937142	1938131	0.417761	141	FALSE	TRUE	64	FALSE
Gemmatimonas aurantiaca T-27	AP009153.1	1938012	1939505	-	CDS	GAU_1617	RNA polymerase sigma factor	BAH38659.1	1938218	1939707	0.417993	140	FALSE	TRUE	63	FALSE
Gemmatimonas aurantiaca T-27	AP009153.1	1939502	1940344	-	CDS	GAU_1618	putative ABC transporter ATP-binding protein	BAH38660.1	1939708	1940550	0.418314	139	FALSE	TRUE	51	TRUE
Gemmatimonas aurantiaca T-27	AP009153.1	1940788	1942569	-	CDS	GAU_1619	hypothetical protein	BAH38661.1	1940994	1942771	0.418592	138	FALSE	TRUE	63	FALSE
Gemmatimonas aurantiaca T-27	AP009153.1	1942566	1943180	-	CDS	GAU_1620	hypothetical protein	BAH38662.1	1942772	1943385	0.418975	137	FALSE	TRUE	64	FALSE
Gemmatimonas aurantiaca T-27	AP009153.1	1943180	1944151	-	CDS	GAU_1621	arabinose 5-phosphate isomerase	BAH38663.1	1943386	1944353	0.419107	136	FALSE	TRUE	58	FALSE
Gemmatimonas aurantiaca T-27	AP009153.1	1944148	1944783	-	CDS	GAU_1622	3-deoxy-D-manno-octulosonate 8-phosphate phosphatase	BAH38664.1	1944354	1944985	0.419316	135	FALSE	TRUE	56	FALSE
Gemmatimonas aurantiaca T-27	AP009153.1	1944780	1945616	-	CDS	GAU_1623	2-dehydro-3-deoxyphosphooctonate aldolase	BAH38665.1	1944986	1945818	0.419452	134	FALSE	TRUE	63	FALSE
Gemmatimonas aurantiaca T-27	AP009153.1	1945613	1947307	-	CDS	GAU_1624	CTP synthase	BAH38666.1	1945819	1947513	0.419632	133	FALSE	TRUE	62	FALSE
Gemmatimonas aurantiaca T-27	AP009153.1	1947356	1948132	-	CDS	GAU_1625	3-deoxy-manno-octulosonate cytidylyltransferase	BAH38667.1	1947562	1948338	0.420008	132	FALSE	TRUE	64	FALSE
Gemmatimonas aurantiaca T-27	AP009153.1	1948264	1949199	+	CDS	GAU_1626	putative tellurium resistance protein TerC	BAH38668.1	1948470	1949405	0.420204	133	TRUE	TRUE	46	FALSE
Gemmatimonas aurantiaca T-27	AP009153.1	1949214	1949780	-	CDS	GAU_1627	hypothetical protein	BAH38669.1	1949420	1949986	0.420409	132	FALSE	TRUE	0	FALSE
Gemmatimonas aurantiaca T-27	AP009153.1	1949875	1950471	-	CDS	GAU_1628	anthranilate synthase component II	BAH38670.1	1950081	1950677	0.420551	131	FALSE	TRUE	62	FALSE
Gemmatimonas aurantiaca T-27	AP009153.1	1951140	1952078	-	CDS	GAU_1629	tyrosine recombinase XerD	BAH38671.1	1951346	1952276	0.420824	130	FALSE	TRUE	63	TRUE
Gemmatimonas aurantiaca T-27	AP009153.1	1952071	1952694	-	CDS	GAU_1630	hypothetical membrane protein	BAH38672.1	1952277	1952900	0.421025	129	FALSE	TRUE	52	FALSE
Gemmatimonas aurantiaca T-27	AP009153.1	1952755	1953255	-	CDS	GAU_1631	2-C-methyl-D-erythritol 2%2C4-cyclodiphosphate synthase	BAH38673.1	1952961	1953461	0.421172	128	FALSE	TRUE	62	FALSE
Gemmatimonas aurantiaca T-27	AP009153.1	1953260	1954330	-	CDS	GAU_1632	hypothetical protein	BAH38674.1	1953466	1954536	0.421281	127	FALSE	TRUE	51	FALSE
Gemmatimonas aurantiaca T-27	AP009153.1	1954361	1955209	-	CDS	GAU_1633	hypothetical protein	BAH38675.1	1954567	1955415	0.421519	126	FALSE	TRUE	49	FALSE
Gemmatimonas aurantiaca T-27	AP009153.1	1955212	1956417	-	CDS	GAU_1634	hypothetical protein	BAH38676.1	1955418	1956623	0.421702	125	FALSE	TRUE	47	FALSE
Gemmatimonas aurantiaca T-27	AP009153.1	1956496	1957737	-	CDS	GAU_1635	3-oxoacyl-[acyl-carrier-protein] synthase II	BAH38677.1	1956702	1957942	0.421979	124	FALSE	TRUE	65	FALSE
Gemmatimonas aurantiaca T-27	AP009153.1	1957737	1957976	-	CDS	GAU_1636	acyl carrier protein	BAH38678.1	1957943	1958182	0.422247	123	FALSE	TRUE	65	FALSE
Gemmatimonas aurantiaca T-27	AP009153.1	1958082	1958840	-	CDS	GAU_1637	3-oxoacyl-[acyl-carrier protein] reductase	BAH38679.1	1958288	1959045	0.422321	122	FALSE	TRUE	65	TRUE
Gemmatimonas aurantiaca T-27	AP009153.1	1958840	1959793	-	CDS	GAU_1638	malonyl CoA-acyl carrier protein transacylase	BAH38680.1	1959046	1959999	0.422485	121	FALSE	TRUE	65	FALSE
Gemmatimonas aurantiaca T-27	AP009153.1	1959824	1960816	-	CDS	GAU_1639	3-oxoacyl-[acyl-carrier-protein] synthase III	BAH38681.1	1960030	1961018	0.422697	120	FALSE	TRUE	64	FALSE
Gemmatimonas aurantiaca T-27	AP009153.1	1960813	1961853	-	CDS	GAU_1640	fatty acid/phospholipid synthesis protein PlsX	BAH38682.1	1961019	1962059	0.42291	119	FALSE	TRUE	65	FALSE
Gemmatimonas aurantiaca T-27	AP009153.1	1961856	1962038	-	CDS	GAU_1641	50S ribosomal protein L32	BAH38683.1	1962062	1962244	0.423135	118	FALSE	TRUE	43	FALSE
Gemmatimonas aurantiaca T-27	AP009153.1	1962076	1962588	-	CDS	GAU_1642	hypothetical protein	BAH38684.1	1962282	1962794	0.423182	117	FALSE	TRUE	64	FALSE
Gemmatimonas aurantiaca T-27	AP009153.1	1962715	1963140	-	CDS	GAU_1643	nucleoside diphosphate kinase	BAH38685.1	1962921	1963346	0.42332	116	FALSE	TRUE	65	FALSE
Gemmatimonas aurantiaca T-27	AP009153.1	1963144	1964037	-	CDS	GAU_1644	hypothetical protein	BAH38686.1	1963350	1964243	0.423413	115	FALSE	TRUE	20	FALSE
Gemmatimonas aurantiaca T-27	AP009153.1	1964114	1964986	-	CDS	GAU_1645	succinyl-CoA synthetase alpha chain	BAH38687.1	1964320	1965188	0.423622	114	FALSE	TRUE	65	FALSE
Gemmatimonas aurantiaca T-27	AP009153.1	1964983	1966128	-	CDS	GAU_1646	succinyl-CoA synthetase beta chain	BAH38688.1	1965189	1966334	0.423809	113	FALSE	TRUE	65	FALSE
Gemmatimonas aurantiaca T-27	AP009153.1	1966262	1968844	-	CDS	GAU_1647	hypothetical membrane protein	BAH38689.1	1966468	1969050	0.424085	112	FALSE	TRUE	49	FALSE
Gemmatimonas aurantiaca T-27	AP009153.1	1968885	1970264	-	CDS	GAU_1648	phosphomannomutase	BAH38690.1	1969091	1970470	0.424651	111	FALSE	TRUE	65	FALSE
Gemmatimonas aurantiaca T-27	AP009153.1	1970322	1971884	-	CDS	GAU_1649	NADH-quinone oxidoreductase chain N	BAH38691.1	1970528	1972090	0.424961	110	FALSE	TRUE	64	FALSE
Gemmatimonas aurantiaca T-27	AP009153.1	1971887	1973452	-	CDS	GAU_1650	NADH-quinone oxidoreductase chain M	BAH38692.1	1972093	1973658	0.425298	109	FALSE	TRUE	65	FALSE
Gemmatimonas aurantiaca T-27	AP009153.1	1973464	1975488	-	CDS	GAU_1651	NADH-quinone oxidoreductase chain L	BAH38693.1	1973670	1975690	0.425638	108	FALSE	TRUE	65	FALSE
Gemmatimonas aurantiaca T-27	AP009153.1	1975485	1975778	-	CDS	GAU_1652	NADH-quinone oxidoreductase chain K	BAH38694.1	1975691	1975980	0.426074	107	FALSE	TRUE	64	FALSE
Gemmatimonas aurantiaca T-27	AP009153.1	1975775	1976281	-	CDS	GAU_1653	NADH-quinone oxidoreductase chain J	BAH38695.1	1975981	1976483	0.426137	106	FALSE	TRUE	64	FALSE
Gemmatimonas aurantiaca T-27	AP009153.1	1976278	1976733	-	CDS	GAU_1654	NADH-quinone oxidoreductase chain I	BAH38696.1	1976484	1976939	0.426245	105	FALSE	TRUE	63	FALSE
Gemmatimonas aurantiaca T-27	AP009153.1	1976775	1978031	-	CDS	GAU_1655	NADH-quinone oxidoreductase chain H	BAH38697.1	1976981	1978237	0.426352	104	FALSE	TRUE	64	FALSE
Gemmatimonas aurantiaca T-27	AP009153.1	1978133	1979698	-	CDS	GAU_1656	putative NADH-quinone oxidoreductase chain G	BAH38698.1	1978339	1979904	0.426645	103	FALSE	TRUE	62	FALSE
Gemmatimonas aurantiaca T-27	AP009153.1	1979721	1981049	-	CDS	GAU_1657	NADH-quinone oxidoreductase chain F	BAH38699.1	1979927	1981254	0.426988	102	FALSE	TRUE	65	FALSE
Gemmatimonas aurantiaca T-27	AP009153.1	1981049	1981516	-	CDS	GAU_1658	NADH-quinone oxidoreductase chain E	BAH38700.1	1981255	1981722	0.427274	101	FALSE	TRUE	63	FALSE
Gemmatimonas aurantiaca T-27	AP009153.1	1981597	1982781	-	CDS	GAU_1659	NADH-quinone oxidoreductase chain D	BAH38701.1	1981803	1982987	0.427392	100	FALSE	TRUE	65	FALSE
Gemmatimonas aurantiaca T-27	AP009153.1	1982901	1983542	-	CDS	GAU_1660	NADH-quinone oxidoreductase chain C	BAH38702.1	1983107	1983748	0.427674	99	FALSE	TRUE	61	FALSE
Gemmatimonas aurantiaca T-27	AP009153.1	1983659	1984297	-	CDS	GAU_1661	NADH-quinone oxidoreductase chain B	BAH38703.1	1983865	1984493	0.427837	98	FALSE	TRUE	65	FALSE
Gemmatimonas aurantiaca T-27	AP009153.1	1984288	1984692	-	CDS	GAU_1662	NADH-quinone oxidoreductase chain A	BAH38704.1	1984494	1984898	0.427973	97	FALSE	TRUE	65	FALSE
Gemmatimonas aurantiaca T-27	AP009153.1	1984923	1985477	+	CDS	GAU_1663	deoxycytidine triphosphate deaminase	BAH38705.1	1985129	1985683	0.42811	98	TRUE	TRUE	58	FALSE
Gemmatimonas aurantiaca T-27	AP009153.1	1985490	1986815	+	CDS	GAU_1664	hypothetical membrane protein	BAH38706.1	1985696	1987021	0.428232	99	TRUE	TRUE	4	FALSE
Gemmatimonas aurantiaca T-27	AP009153.1	1986887	1987534	-	CDS	GAU_1665	hypothetical protein	BAH38707.1	1987093	1987736	0.428533	98	FALSE	TRUE	10	FALSE
Gemmatimonas aurantiaca T-27	AP009153.1	1987531	1988424	-	CDS	GAU_1666	putative cytochrome c	BAH38708.1	1987737	1988630	0.428672	97	FALSE	TRUE	42	FALSE
Gemmatimonas aurantiaca T-27	AP009153.1	1988505	1989278	-	CDS	GAU_1667	succinate dehydrogenase iron-sulfur subunit	BAH38709.1	1988711	1989483	0.428882	96	FALSE	TRUE	62	FALSE
Gemmatimonas aurantiaca T-27	AP009153.1	1989278	1991191	-	CDS	GAU_1668	succinate dehydrogenase flavoprotein subunit	BAH38710.1	1989484	1991397	0.429049	95	FALSE	TRUE	45	FALSE
Gemmatimonas aurantiaca T-27	AP009153.1	1991193	1991891	-	CDS	GAU_1669	succinate dehydrogenase cytochrome b subunit	BAH38711.1	1991399	1992097	0.429462	94	FALSE	TRUE	44	FALSE
Gemmatimonas aurantiaca T-27	AP009153.1	1991951	1992880	-	CDS	GAU_1670	malate dehydrogenase	BAH38712.1	1992157	1993086	0.429625	93	FALSE	TRUE	60	FALSE
Gemmatimonas aurantiaca T-27	AP009153.1	1993052	1994023	-	CDS	GAU_1671	molybdenum cofactor biosynthesis protein A	BAH38713.1	1993258	1994228	0.429863	92	FALSE	TRUE	60	FALSE
Gemmatimonas aurantiaca T-27	AP009153.1	1994023	1994520	-	CDS	GAU_1672	molybdopterin converting factor	BAH38714.1	1994229	1994726	0.430072	91	FALSE	TRUE	59	FALSE
Gemmatimonas aurantiaca T-27	AP009153.1	1994524	1994766	-	CDS	GAU_1673	molybdenum cofactor biosynthesis protein	BAH38715.1	1994730	1994972	0.43018	90	FALSE	TRUE	54	FALSE
Gemmatimonas aurantiaca T-27	AP009153.1	1994860	1995192	-	CDS	GAU_1674	DNA-binding protein	BAH38716.1	1995066	1995398	0.430253	89	FALSE	TRUE	65	FALSE
Gemmatimonas aurantiaca T-27	AP009153.1	1995282	1996415	-	CDS	GAU_1675	carbamoyl-phosphate synthase small chain	BAH38717.1	1995488	1996621	0.430344	88	FALSE	TRUE	63	FALSE
Gemmatimonas aurantiaca T-27	AP009153.1	1996423	1996833	-	CDS	GAU_1676	protein-export membrane protein SecG	BAH38718.1	1996629	1997039	0.43059	87	FALSE	TRUE	0	FALSE
Gemmatimonas aurantiaca T-27	AP009153.1	1996975	1997730	-	CDS	GAU_1677	triosephosphate isomerase	BAH38719.1	1997181	1997936	0.430709	86	FALSE	TRUE	64	FALSE
Gemmatimonas aurantiaca T-27	AP009153.1	1997766	1998962	-	CDS	GAU_1678	phosphoglycerate kinase	BAH38720.1	1997972	1999168	0.430879	85	FALSE	TRUE	63	FALSE
Gemmatimonas aurantiaca T-27	AP009153.1	1999068	2000081	-	CDS	GAU_1679	glyceraldehyde-3-phosphate dehydrogenase	BAH38721.1	1999274	2000287	0.43116	84	FALSE	TRUE	65	FALSE
Gemmatimonas aurantiaca T-27	AP009153.1	2000087	2000944	-	CDS	GAU_1680	hypothetical protein	BAH38722.1	2000293	2001150	0.43138	83	FALSE	TRUE	63	FALSE
Gemmatimonas aurantiaca T-27	AP009153.1	2000959	2001840	-	CDS	GAU_1681	shikimate dehydrogenase	BAH38723.1	2001165	2002046	0.431568	82	FALSE	TRUE	65	FALSE
Gemmatimonas aurantiaca T-27	AP009153.1	2001847	2002320	-	CDS	GAU_1682	protein-tyrosine-phosphatase	BAH38724.1	2002053	2002525	0.431759	81	FALSE	TRUE	62	FALSE
Gemmatimonas aurantiaca T-27	AP009153.1	2002320	2002994	-	CDS	GAU_1683	hypothetical protein	BAH38725.1	2002526	2003200	0.431861	80	FALSE	TRUE	65	FALSE
Gemmatimonas aurantiaca T-27	AP009153.1	2003026	2003799	-	CDS	GAU_1684	2-C-methyl-D-erythritol 4-phosphate cytidylyltransferase	BAH38726.1	2003232	2004005	0.432014	79	FALSE	TRUE	63	FALSE
Gemmatimonas aurantiaca T-27	AP009153.1	2003834	2005231	-	CDS	GAU_1685	DNA repair protein RadA	BAH38727.1	2004040	2005436	0.432188	78	FALSE	TRUE	54	FALSE
Gemmatimonas aurantiaca T-27	AP009153.1	2005231	2006697	-	CDS	GAU_1686	replicative DNA helicase	BAH38728.1	2005437	2006903	0.432489	77	FALSE	TRUE	65	FALSE
Gemmatimonas aurantiaca T-27	AP009153.1	2006743	2007624	-	CDS	GAU_1687	putative DNA glycosylase	BAH38729.1	2006949	2007830	0.432815	76	FALSE	TRUE	63	FALSE
Gemmatimonas aurantiaca T-27	AP009153.1	2008065	2008271	-	CDS	GAU_1688	putative RNA polymerase omega subunit	BAH38730.1	2008271	2008477	0.4331	75	FALSE	TRUE	59	FALSE
Gemmatimonas aurantiaca T-27	AP009153.1	2008275	2008922	-	CDS	GAU_1689	guanylate kinase	BAH38731.1	2008481	2009124	0.433146	74	FALSE	TRUE	65	FALSE
Gemmatimonas aurantiaca T-27	AP009153.1	2008919	2009791	-	CDS	GAU_1690	hypothetical protein	BAH38732.1	2009125	2009997	0.433285	73	FALSE	TRUE	64	FALSE
Gemmatimonas aurantiaca T-27	AP009153.1	2009883	2011844	-	CDS	GAU_1691	hypothetical protein	BAH38733.1	2010089	2012050	0.433492	72	FALSE	TRUE	63	FALSE
Gemmatimonas aurantiaca T-27	AP009153.1	2011889	2013394	-	CDS	GAU_1692	cytosol aminopeptidase	BAH38734.1	2012095	2013600	0.433925	71	FALSE	TRUE	62	FALSE
Gemmatimonas aurantiaca T-27	AP009153.1	2013579	2013650	-	tRNA	GAU_t0025	tRNA-Asn	character(0)	2013785	2013856	0.43429	70	FALSE	TRUE	0	FALSE
Gemmatimonas aurantiaca T-27	AP009153.1	2013786	2013869	+	tRNA	GAU_t0026	tRNA-Leu	character(0)	2013992	2014075	0.434334	71	TRUE	TRUE	0	FALSE
Gemmatimonas aurantiaca T-27	AP009153.1	2013949	2014551	-	CDS	GAU_1693	hypothetical protein	BAH38735.1	2014155	2014753	0.434369	70	FALSE	TRUE	33	FALSE
Gemmatimonas aurantiaca T-27	AP009153.1	2014548	2015258	-	CDS	GAU_1694	hypothetical protein	BAH38736.1	2014754	2015456	0.434499	69	FALSE	TRUE	3	FALSE
Gemmatimonas aurantiaca T-27	AP009153.1	2015251	2015805	-	CDS	GAU_1695	RNA polymerase ECF-type sigma factor	BAH38737.1	2015457	2016011	0.43465	68	FALSE	TRUE	59	FALSE
Gemmatimonas aurantiaca T-27	AP009153.1	2015977	2016693	+	CDS	GAU_1696	glycerophosphoryl diester phosphodiesterase family protein	BAH38738.1	2016183	2016899	0.434807	69	TRUE	TRUE	45	FALSE
Gemmatimonas aurantiaca T-27	AP009153.1	2016747	2017127	-	CDS	GAU_1697	hypothetical protein	BAH38739.1	2016953	2017333	0.434973	68	FALSE	TRUE	18	FALSE
Gemmatimonas aurantiaca T-27	AP009153.1	2017274	2017567	-	CDS	GAU_1698	50S ribosomal protein L27	BAH38740.1	2017480	2017773	0.435086	67	FALSE	TRUE	64	FALSE
Gemmatimonas aurantiaca T-27	AP009153.1	2017620	2017937	-	CDS	GAU_1699	50S ribosomal protein L21	BAH38741.1	2017826	2018143	0.435161	66	FALSE	TRUE	61	FALSE
Gemmatimonas aurantiaca T-27	AP009153.1	2018061	2019623	-	CDS	GAU_1700	ribonuclease G	BAH38742.1	2018267	2019829	0.435256	65	FALSE	TRUE	65	FALSE
Gemmatimonas aurantiaca T-27	AP009153.1	2020193	2021410	-	CDS	GAU_1701	acyl-CoA dehydrogenase	BAH38743.1	2020399	2021616	0.435716	64	FALSE	TRUE	61	FALSE
Gemmatimonas aurantiaca T-27	AP009153.1	2021447	2023243	-	CDS	GAU_1702	ATP-dependent DNA helicase RecQ	BAH38744.1	2021653	2023449	0.435986	63	FALSE	TRUE	54	FALSE
Gemmatimonas aurantiaca T-27	AP009153.1	2023504	2026011	-	CDS	GAU_1703	peptidase U32 family protein	BAH38745.1	2023710	2026217	0.43643	62	FALSE	TRUE	39	FALSE
Gemmatimonas aurantiaca T-27	AP009153.1	2026083	2026235	-	CDS	GAU_1704	hypothetical protein	BAH38746.1	2026289	2026437	0.436986	61	FALSE	TRUE	0	FALSE
Gemmatimonas aurantiaca T-27	AP009153.1	2026232	2026585	-	CDS	GAU_1705	hypothetical protein	BAH38747.1	2026438	2026791	0.437018	60	FALSE	TRUE	54	FALSE
Gemmatimonas aurantiaca T-27	AP009153.1	2026590	2027966	-	CDS	GAU_1706	hypothetical protein	BAH38748.1	2026796	2028171	0.437095	59	FALSE	TRUE	54	FALSE
Gemmatimonas aurantiaca T-27	AP009153.1	2027966	2029582	-	CDS	GAU_1707	putative acyl-CoA carboxylase beta subunit	BAH38749.1	2028172	2029784	0.437392	58	FALSE	TRUE	63	FALSE
Gemmatimonas aurantiaca T-27	AP009153.1	2029579	2029992	-	CDS	GAU_1708	putative isobutyryl-CoA mutase small subunit	BAH38750.1	2029785	2030198	0.43774	57	FALSE	TRUE	61	FALSE
Gemmatimonas aurantiaca T-27	AP009153.1	2030089	2030892	-	CDS	GAU_1709	hypothetical protein	BAH38751.1	2030295	2031098	0.43785	56	FALSE	TRUE	53	FALSE
Gemmatimonas aurantiaca T-27	AP009153.1	2030897	2031958	-	CDS	GAU_1710	putative transport system kinase	BAH38752.1	2031103	2032138	0.438024	55	FALSE	TRUE	63	FALSE
Gemmatimonas aurantiaca T-27	AP009153.1	2031933	2032892	-	CDS	GAU_1711	hypothetical membrane protein	BAH38753.1	2032139	2033098	0.438248	54	FALSE	TRUE	44	FALSE
Gemmatimonas aurantiaca T-27	AP009153.1	2032898	2034196	-	CDS	GAU_1712	transporter	BAH38754.1	2033104	2034398	0.438456	53	FALSE	TRUE	52	FALSE
Gemmatimonas aurantiaca T-27	AP009153.1	2034193	2034696	-	CDS	GAU_1713	hypothetical protein	BAH38755.1	2034399	2034901	0.438735	52	FALSE	TRUE	62	FALSE
Gemmatimonas aurantiaca T-27	AP009153.1	2034696	2035676	-	CDS	GAU_1714	PhoH-like protein	BAH38756.1	2034902	2035878	0.438844	51	FALSE	TRUE	64	FALSE
Gemmatimonas aurantiaca T-27	AP009153.1	2035673	2037454	-	CDS	GAU_1715	aspartyl-tRNA synthetase	BAH38757.1	2035879	2037660	0.439054	50	FALSE	TRUE	61	FALSE
Gemmatimonas aurantiaca T-27	AP009153.1	2037617	2038513	+	CDS	GAU_1716	hypothetical protein	BAH38758.1	2037823	2038715	0.439474	51	TRUE	TRUE	16	FALSE
Gemmatimonas aurantiaca T-27	AP009153.1	2038510	2039592	+	CDS	GAU_1717	hypothetical protein	BAH38759.1	2038716	2039726	0.439666	52	TRUE	TRUE	62	FALSE
Gemmatimonas aurantiaca T-27	AP009153.1	2039521	2040030	-	CDS	GAU_1718	hypothetical protein	BAH38760.1	2039727	2040236	0.439884	51	FALSE	TRUE	0	FALSE
Gemmatimonas aurantiaca T-27	AP009153.1	2040040	2040543	-	CDS	GAU_1719	hypothetical protein	BAH38761.1	2040246	2040749	0.439996	50	FALSE	TRUE	61	FALSE
Gemmatimonas aurantiaca T-27	AP009153.1	2040593	2041408	-	CDS	GAU_1720	tryptophan synthase alpha chain	BAH38762.1	2040799	2041582	0.440115	49	FALSE	TRUE	63	FALSE
Gemmatimonas aurantiaca T-27	AP009153.1	2041377	2042831	-	CDS	GAU_1721	hypothetical protein	BAH38763.1	2041583	2043036	0.440284	48	FALSE	TRUE	43	FALSE
Gemmatimonas aurantiaca T-27	AP009153.1	2042831	2044435	-	CDS	GAU_1722	hypothetical protein	BAH38764.1	2043037	2044641	0.440598	47	FALSE	TRUE	42	FALSE
Gemmatimonas aurantiaca T-27	AP009153.1	2044525	2045748	-	CDS	GAU_1723	tryptophan synthase beta chain	BAH38765.1	2044731	2045950	0.440963	46	FALSE	TRUE	62	FALSE
Gemmatimonas aurantiaca T-27	AP009153.1	2045745	2046443	-	CDS	GAU_1724	N-(5'-phosphoribosyl)anthranilate isomerase	BAH38766.1	2045951	2046649	0.441226	45	FALSE	TRUE	51	FALSE
Gemmatimonas aurantiaca T-27	AP009153.1	2046462	2047307	-	CDS	GAU_1725	indole-3-glycerol phosphate synthase	BAH38767.1	2046668	2047513	0.441381	44	FALSE	TRUE	59	FALSE
Gemmatimonas aurantiaca T-27	AP009153.1	2047395	2048003	+	CDS	GAU_1726	LexA repressor	BAH38768.1	2047601	2048209	0.441582	45	TRUE	TRUE	64	FALSE
Gemmatimonas aurantiaca T-27	AP009153.1	2048028	2049065	-	CDS	GAU_1727	anthranilate phosphoribosyltransferase	BAH38769.1	2048234	2049260	0.441719	44	FALSE	TRUE	65	FALSE
Gemmatimonas aurantiaca T-27	AP009153.1	2049055	2050407	-	CDS	GAU_1728	hypothetical protein	BAH38770.1	2049261	2050613	0.44194	43	FALSE	TRUE	23	FALSE
Gemmatimonas aurantiaca T-27	AP009153.1	2050472	2051251	+	CDS	GAU_1729	tRNA pseudouridine synthase A	BAH38771.1	2050678	2051457	0.442246	44	TRUE	TRUE	61	FALSE
Gemmatimonas aurantiaca T-27	AP009153.1	2051295	2052719	+	CDS	GAU_1730	putative S1B family peptidase	BAH38772.1	2051501	2052921	0.442423	45	TRUE	TRUE	62	FALSE
Gemmatimonas aurantiaca T-27	AP009153.1	2052716	2054173	+	CDS	GAU_1731	adenylosuccinate lyase	BAH38773.1	2052922	2054375	0.44273	46	TRUE	TRUE	63	FALSE
Gemmatimonas aurantiaca T-27	AP009153.1	2054170	2055114	+	CDS	GAU_1732	phosphoribosylaminoimidazole-succinocarboxamide synthase	BAH38774.1	2054376	2055319	0.443043	47	TRUE	TRUE	62	FALSE
Gemmatimonas aurantiaca T-27	AP009153.1	2055114	2055764	+	CDS	GAU_1733	phosphatidylserine decarboxylase	BAH38775.1	2055320	2055970	0.443247	48	TRUE	TRUE	46	FALSE
Gemmatimonas aurantiaca T-27	AP009153.1	2055766	2056671	+	CDS	GAU_1734	CDP-diacylglycerol--serine O-phosphatidyltransferase	BAH38776.1	2055972	2056873	0.443388	49	TRUE	TRUE	60	FALSE
Gemmatimonas aurantiaca T-27	AP009153.1	2056668	2056925	+	CDS	GAU_1735	phosphoribosylformylglycinamidine synthase	BAH38777.1	2056874	2057127	0.443582	50	TRUE	TRUE	65	FALSE
Gemmatimonas aurantiaca T-27	AP009153.1	2056922	2057626	+	CDS	GAU_1736	phosphoribosylformylglycinamidine synthase I	BAH38778.1	2057128	2057832	0.443637	51	TRUE	TRUE	65	FALSE
Gemmatimonas aurantiaca T-27	AP009153.1	2057647	2059962	+	CDS	GAU_1737	phosphoribosylformylglycinamidine synthase II	BAH38779.1	2057853	2060168	0.443793	52	TRUE	TRUE	63	FALSE
Gemmatimonas aurantiaca T-27	AP009153.1	2059977	2061359	+	CDS	GAU_1738	amidophosphoribosyltransferase	BAH38780.1	2060183	2061561	0.444296	53	TRUE	TRUE	64	FALSE
Gemmatimonas aurantiaca T-27	AP009153.1	2061356	2061961	+	CDS	GAU_1739	hypothetical protein	BAH38781.1	2061562	2062167	0.444593	54	TRUE	TRUE	23	FALSE
Gemmatimonas aurantiaca T-27	AP009153.1	2062024	2062381	-	tmRNA	GAU_tm0001	transfer-messenger RNA	character(0)	2062230	2062587	0.444737	53	FALSE	TRUE	0	FALSE
Gemmatimonas aurantiaca T-27	AP009153.1	2062470	2063519	-	CDS	GAU_1740	putative tRNA-dihydrouridine synthase	BAH38782.1	2062676	2063725	0.444833	52	FALSE	TRUE	60	FALSE
Gemmatimonas aurantiaca T-27	AP009153.1	2063603	2064055	+	CDS	GAU_1741	phosphotransferase system enzyme IIA component	BAH38783.1	2063809	2064261	0.445078	53	TRUE	TRUE	63	FALSE
Gemmatimonas aurantiaca T-27	AP009153.1	2064083	2066740	-	CDS	GAU_1742	putative two-component hybrid sensor and regulator	BAH38784.1	2064289	2066946	0.445181	52	FALSE	TRUE	26	FALSE
Gemmatimonas aurantiaca T-27	AP009153.1	2066797	2068158	-	CDS	GAU_1743	putative multidrug resistance protein MdtK	BAH38785.1	2067003	2068364	0.445766	51	FALSE	TRUE	63	FALSE
Gemmatimonas aurantiaca T-27	AP009153.1	2068180	2069793	-	CDS	GAU_1744	putative hydrolase	BAH38786.1	2068386	2069999	0.446065	50	FALSE	TRUE	43	FALSE
Gemmatimonas aurantiaca T-27	AP009153.1	2069880	2070617	+	CDS	GAU_1745	hypothetical protein	BAH38787.1	2070086	2070823	0.446431	51	TRUE	TRUE	1	FALSE
Gemmatimonas aurantiaca T-27	AP009153.1	2070628	2071563	-	CDS	GAU_1746	hypothetical protein	BAH38788.1	2070834	2071769	0.446593	50	FALSE	TRUE	1	FALSE
[truncated: 17,580 more rows]

## Sheet: Table S3
element	Gemmatimonadaceae bacterium 138	Gemmatimonas aurantiaca T-27	Gemmatimonas groenlandica TET16	Gemmatimonas phototrophica AP64	Gemmatirosa kalamazoonesis KBS708	strains cpn > 1	number
[truncated: 109 more rows]

[truncated: 4 more sheets: Table S4, Table S5, Table S6, Table S7]
